# Supplementary material for: Comparative population genomics identified genomic regions and candidate genes associated with fruit domestication traits in peach
Source: Plant Biotechnol J. 2019 Apr 16;17(10):1954–70. doi: 10.1111/pbi.13112 (PMC6737019; doi:10.1111/pbi.13112)
Supplement: Supplementary file 2 — Table S1 Peach samples used in this study and their sequencing results Table S2 The accession‐specific SNP in different population Table S3 Distribution of SNPs in 8 chromosomes of peach Table S4 Validation of SNPs using the Sequenom MassARRAY platform Table S5 Levels of genetic differentiation (F ST) in different populations Table S6 Identification of selection sweeps for domestication and improvement calculated by two methods Table S7 Comparison of the reported domestication QTLs with domestication sweeps identified in this study Table S8 The physical location of highly differentiated sweep regions associated with domestication and improvement in peach Table S9 The physical location of large‐effect sweep regions associated with domestication and improvement in peach Table S10 The summarized phenotypic data set for quantitative traits in different years Table S11 Genome‐wide association signals of agronomic traits for 313 peach accessions in different years Table S12 The candidate genes located in the QTL for fruit weight on chromosome 6 Table S13 The expression (FPKM value) of candidate genes located under the QTL for fruit weight during the fruit development period of ‘Tianjin Shui Mi’ peach Table S14 The allelotypes of Prupe.6G046800 associated with fruit weight in 75 accessions Table S15 The sorbitol content of varieties used for bulked segregant RNA‐Seq analysis Table S16 The χ2 test for expression data obtained from high and low fruit sorbitol bulks respectively, for 85 Chromosome 6 candidate genes putatively associated with sorbitol content [file PBI-17-1954-s002.xlsx]

## Sheet: Table S1
Table S1. Peach samples used in this study and their sequencing results.
Accession	Name	Category					Phenotyped in association analysis	Mature date in 2014 (day-month)	Sequencing results					SRA number
		Systematic Name	Origin	Population	Geographic groups of landraces	Breeding lines of improved variety group			Clean Reads	Clean Bases (bp)	Mapped Bases (bp)	Mapping Rate (%)	Mean Depth
P001	'Basu Zang Xing'	Armeniaca holosericea (Batal.) Kost.	Tibet, China	Wild relatives					10855706	1356963250	1064162316	78.42	2.99	SRX5117960
P002	'Ni Ma Qu Ji Li'	P. salicina Lindl.	Tibet, China	Wild relatives					7996948	999618500	746729283	74.7	2.04	SRX5117963
P003	'Menggu Bian Tao'	P. mongolica (Maxim.) Ricker	Inner Mongolia, China	Wild relatives					12073054	1509131750	1367127188	90.59	3.93	SRX5117958
P004	'Xi Kang Bian Tao 1#'	P. tangutica (L.) Batal.	China	Wild relatives					25573356	3836003400	3462038004	90.25	8.7	SRX5117991
P005	'Guang He Tao (Ri Ka Ze)'	P. mira Koehne	Tibet, China	Wild relatives					40855536	6128330400	5321792503	86.84	13.35	SRX4994105
P006	'Guang He Tao (A Ba)'	P. mira Koehne	Tibet, China	Wild relatives					40202820	6030423000	5184578586	85.97	12.76	SRX5118037
P007	'Juelong Cun 13#'	P. mira Koehne	Tibet, China	Wild relatives					10310808	1288851000	1169755374	90.76	3.37	SRX2914996
P008	'Juelong Cun 14#'	P. mira Koehne	Tibet, China	Wild relatives					10181402	1272675250	1008758642	79.26	2.77	SRX5117961
P009	'Yan Tian Jing Qu'	P. mira Koehne	Tibet, China	Wild relatives					10425278	1303159750	1169920586	89.78	3.38	SRX2914999
P010	'Lawu Cun 2#'	P. mira Koehne	Tibet, China	Wild relatives					10297158	1287144750	1168431315	90.78	3.41	SRX2915001
P011	'Lawu Cun 3-1'	P. mira Koehne	Tibet, China	Wild relatives					11355890	1419486250	1286166023	90.61	3.67	SRX2915004
P012	'2010-138'	P. mira Koehne	Tibet, China	Wild relatives					10699238	1337404750	1217030627	91	3.49	SRX2915006
P013	'Yuxu 1#'	P. mira Koehne	Tibet, China	Wild relatives					10431950	1303993750	1106390776	84.85	3.02	SRX2915008
P014	'Yuxu 3#'	P. mira Koehne	Tibet, China	Wild relatives					11365888	1420736000	1209478141	85.13	3.43	SRX2915010
P015	'Yuxu 4#'	P. mira Koehne	Tibet, China	Wild relatives					10530740	1316342500	1197836030	91	3.34	SRX2915011
P016	'Tongmai 1#'	P. mira Koehne	Tibet, China	Wild relatives					10177094	1272136750	1165935645	91.65	3.37	SRX2915013
P017	'Paizhen 1#'	P. mira Koehne	Tibet, China	Wild relatives					11541082	1442635250	1315928097	91.22	3.72	SRX2915015
P018	'Paizhen 2#'	P. mira Koehne	Tibet, China	Wild relatives					10482262	1310282750	1201154003	91.67	3.41	SRX2915016
P019	'Paizhen 3#'	P. mira Koehne	Tibet, China	Wild relatives					11714718	1464339750	1346818005	91.97	3.82	SRX2915017
P020	'Paizhen 4#'	P. mira Koehne	Tibet, China	Wild relatives					11384498	1423062250	1295213232	91.02	3.66	SRX2915018
P021	'Daze 2#'	P. mira Koehne	Tibet, China	Wild relatives					12335448	1541931000	1373382663	89.07	3.74	SRX2915020
P022	'La Nong 3#'	P. mira Koehne	Tibet, China	Wild relatives					11612148	1451518500	1292670506	89.06	3.66	SRX2915023
P023	'Pabangka 2#'	P. mira Koehne	Tibet, China	Wild relatives					10867832	1358479000	1242777267	91.48	3.56	SRX2915025
P024	'Pabangka 3#'	Armeniaca holosericea (Batal.) Kost.	Tibet, China	Wild relatives					12094714	1511839250	1194842478	79.03	3.38	SRX5117962
P025	'Guang He Tao 52#'	P. mira Koehne	Tibet, China	Wild relatives					10589066	1588359900	1399888548	88.13	3.54	SRX5118017
P026	'Guang He Tao 51#'	P. mira Koehne	Tibet, China	Wild relatives					11061112	1653809490	1444906174	87.37	3.57	SRX5118014
P027	'Guang He Tao 39#'	P. mira Koehne	Tibet, China	Wild relatives					11448172	1717225800	1448812230	84.37	3.7	SRX5118015
P028	'Guang He Tao 34#'	P. mira Koehne	Tibet, China	Wild relatives					12077294	1811594100	1540273560	85.02	3.78	SRX5118001
P029	'Guang He Tao 31#'	P. mira Koehne	Tibet, China	Wild relatives					12100966	1815144900	1607776976	88.58	3.84	SRX5118000
P030	'Guang He Tao 27#'	P. mira Koehne	Tibet, China	Wild relatives					12426382	1863957084	1609840086	86.37	3.73	SRX5118003
P031	'Guang He Tao 25#'	P. mira Koehne	Tibet, China	Wild relatives					10873184	1626799804	1444699690	88.81	3.78	SRX5118002
P032	'Guang He Tao 13#'	P. mira Koehne	Tibet, China	Wild relatives					11647214	1747082100	1486305351	85.07	3.61	SRX5117997
P033	'Guang He Tao 4#'	P. mira Koehne	Tibet, China	Wild relatives					11957520	1793628000	1531144979	85.37	3.53	SRX5117996
P034	'Guang He Tao 3#'	P. mira Koehne	Tibet, China	Wild relatives					10349848	1547422762	1345767455	86.97	3.32	SRX5117999
P035	'Guang He Tao 2#'	P. mira Koehne	Tibet, China	Wild relatives					11773918	1766087700	1558852358	88.27	3.66	SRX5117998
P036	'Guang He Tao 1#'	P. mira Koehne	Tibet, China	Wild relatives					11544736	1731710400	1524488112	88.03	3.62	SRX5117995
P037	'Hong Hua Shan Tao'	P. davidiana (Carr.) Franch.	Liaoning, China	Wild relatives					38442342	5766351300	5020841080	87.07	12.82	SRX2914978
P038	'Bai Hua Shan Tao'	P. davidiana (Carr.) Franch.	China	Wild relatives					34100866	5115129900	4435091076	86.71	11.25	SRX2914914
P039	'Zhou Xing Shan Tao'	P. davidiana (Carr.) Franch.	China	Wild relatives					36528222	5479233300	4730358524	86.33	12.13	SRX2914915
P040	'Ankou Shan Tao'	P. davidiana (Carr.) Franch.	China	Wild relatives					19223056	2402882000	2201414645	91.62	5.93	SRX5118031
P041	'Chui Zhi Shan Tao 1#'	P. davidiana (Carr.) Franch.	China	Wild relatives					34758622	5213793300	4625289792	88.71	11.52	SRX5118008
P042	'Chui Zhi Shan Tao 2#'	P. davidiana (Carr.) Franch.	China	Wild relatives					23479992	3521998800	3189205493	90.55	7.96	SRX5118009
P043	'Shan Gan Shan Tao'	P. davidiana var.potaninii Rehd.	China	Wild relatives					33551520	5032728000	4600413182	91.41	12.21	SRX2914851
P044	'Bai Gen Gan Su Tao'	P. kansuensis Rehd.	Gansu, China	Wild relatives					39797164	5969574600	5423851222	90.86	13.77	SRX2914849
P045	'Hong Gen Gan Su Tao'	P. kansuensis Rehd.	Gansu, China	Wild relatives					37058396	5558759400	5147203107	92.6	13.31	SRX2914850
P046	'Hun Chun Tao'	P. persica (L.) Batsch.	Jilin, China	Wild peach					37401628	5610244200	5359497032	95.53	14.06	SRX4994109
P047	'Jilin 8903'	P. persica (L.) Batsch.	Jilin, China	Wild peach					48633004	7294950600	6833309924	93.67	18.35	SRX2914990
P048	'Jilin 8701'	P. persica (L.) Batsch.	Jilin, China	Wild peach					12385144	1548143000	1487394160	96.08	4.52	SRX2914979
P049	'Jilin 8801'	P. persica (L.) Batsch.	Jilin, China	Wild peach					11334188	1416773500	1362307051	96.16	4.02	SRX2914980
P050	Jilin 8501'	P. persica (L.) Batsch.	Jilin, China	Wild peach					14237644	1779705500	1727265893	97.05	5.26	SRX2914982
P051	Jilin 8601'	P. persica (L.) Batsch.	Jilin, China	Wild peach					14266678	1783334750	1719471826	96.42	5.3	SRX2914981
P052	'Hun Chun Tao Shi Sheng'	P. persica (L.) Batsch.	Jilin, China	Wild peach					8864218	1108027250	1073344330	96.87	3.25	SRX2914975
P053	'Lian Hua Shang 1#'	P. persica (L.) Batsch.	Guangdong, China	Wild peach					15602674	1950334250	1786209574	91.58	4.53	SRX2915046
P054	'Lian Hua Shang 2#'	P. persica (L.) Batsch.	Guangdong, China	Wild peach					20225058	2528132250	2385270116	94.35	6.84	SRX2915047
P055	'Lian Hua Shang 3#'	P. persica (L.) Batsch.	Guangdong, China	Wild peach					17529946	2191243250	2034628659	92.85	5.24	SRX2915048
P056	'Wu Tong Shan 1#'	P. persica (L.) Batsch.	Guangdong, China	Wild peach					16198364	2024795500	1878030973	92.75	4.71	SRX2915050
P057	'Wu Tong Shan 2#'	P. persica (L.) Batsch.	Guangdong, China	Wild peach					19696276	2462034500	2308617853	93.77	6.37	SRX5117994
P058	'Wu Tong Shan 3#'	P. persica (L.) Batsch.	Guangdong, China	Wild peach					18094304	2261788000	2134628768	94.38	5.99	SRX5118004
P059	'Ha Lu Hong Shi Sheng'	P. persica (L.) Batsch.	Henan, China	Wild peach					34776358	5216453700	4964590968	95.17	13.99	SRX5118007
P060	'Shen Yang 1#'	P. persica (L.) Batsch.	Liaoning, China	Wild peach					8754456	1094307000	1030592096	94.18	3.2	SRX2914983
P061	'Shen Yang 2#'	P. persica (L.) Batsch.	Liaoning, China	Wild peach					11506550	1438318750	1339429771	93.12	4.02	SRX2914984
P062	'Tai 023 Ye Sheng Mao Tao'	P. persica (L.) Batsch.	China	Wild peach					7711536	1156730400	1057536487	91.42	2.75	SRX5118021
P063	'Tai 022 Ye Sheng You Tao'	P. persica (L.) Batsch.	China	Wild peach					10272734	1540908380	1357240919	88.08	3.74	SRX5118018
P064	'Xinjiang Mao Tao 1#'	P. persica (L.) Batsch.	China	Wild peach					38601298	5790194700	5304197180	91.61	14.06	SRX5117976
P065	'Xinjiang Ye You Tao'	P. persica (L.) Batsch.	Sinkiang, China	Wild peach					13101256	1637657000	1585871614	96.84	5.06	SRX2914634
P066	'Tsukuba 89'	P. persica (L.) Batsch.	Japan	Wild peach					12000810	1800121500	1659814231	92.21	3.33	SRX2914781
P067	'Tsukuba 85#'	P. persica (L.) Batsch.	Japan	Wild peach					11208366	1681254900	1518766971	90.34	3.51	SRX5118016
P068	'Tsukuba 2#'	P. persica (L.) Batsch.	Japan	Wild peach					26387934	3958190100	3662329908	92.53	10.18	SRX5118005
P069	'Tsukuba 3#'	P. persica (L.) Batsch.	Japan	Wild peach					39919882	5987982300	5586560784	93.3	15.03	SRX5118006
P070	'Tsukuba 86#'	P. persica (L.) Batsch.	Japan	Wild peach					36958130	5543719500	5241710380	94.55	14.52	SRX5117982
P071	'Tsukuba 88'	P. persica (L.) Batsch.	Japan	Wild peach					48042390	7206358500	6757767323	93.78	18.62	SRX5117981
P072	'Rutgers Redleaf'	P. persica (L.) Batsch.	America	Wild peach					19400310	2425038750	2301738450	94.92	6.53	SRX2914752
P073	'Okinawa'	P. persica (L.) Batsch.	America	Wild peach					21988500	2748562500	2608591561	94.91	7.38	SRX2914754
P074	'Nemaguard'	P. persica (L.) Batsch.	America	Wild peach					19795898	2474487250	2327465423	94.06	6.19	SRX2914755
P075	'Harrow Blood'	P. persica (L.) Batsch.	Canada	Wild peach					40115796	6017369400	5575453852	92.66	15.63	SRX2914590
P076	'Siberian C'	P. persica (L.) Batsch.	Canada	Wild peach					19502096	2437762000	2302551747	94.45	6.35	SRX2914753
P077	'S1'	P. persica (L.) Batsch.	Beijing, China	Ornamental line					36299770	5444965500	5066662333	93.05	13.34	SRX5117980
P078	'S2'	P. persica (L.) Batsch.	Beijing, China	Ornamental line					35176458	5276468700	4864172401	92.19	13.21	SRX5117979
P079	'Ying Chun'	P. persica (L.) Batsch.	Gansu, China	Ornamental line					12681000	1585125000	1477918811	93.24	4.64	SRX5117987
P080	'Sa Hong Long Zhu'	P. persica (L.) Batsch.	Henan, China	Ornamental line					52954766	7943214900	7468607654	94.02	19.09	SRX5118040
P081	'Hong Ye Tao Ya Bian'	P. persica (L.) Batsch.	Henan, China	Ornamental line					29637750	4445662500	4221129514	94.95	11.49	SRX5117992
P082	'Tan Chun'	P. persica (L.) Batsch.	Henan, China	Ornamental line					14652984	1831623000	1690393687	92.29	4.71	SRX2914681
P083	'Bao Chun'	P. persica (L.) Batsch.	Henan, China	Ornamental line					11256026	1688403900	1574435391	93.25	4.19	SRX5118023
P084	'Yuan Chun'	P. persica (L.) Batsch.	Henan, China	Ornamental line					9629966	1444494900	1353485274	93.7	3.62	SRX5118020
P085	'Hong Ju Hua'	P. persica (L.) Batsch.	Henan, China	Ornamental line					11012664	1651895298	1528004716	92.5	4.05	SRX2914579
P086	'Fen Shou Xing'	P. persica (L.) Batsch.	Jiangsu, China	Ornamental line					32317096	4847564400	4461826179	92.04	11.92	SRX2914924
P087	'Hong Ye Tao'	P. persica (L.) Batsch.	China	Ornamental line					40273436	6041015400	5612175629	92.9	15.23	SRX2914921
P088	'Ju Hua Tao'	P. persica (L.) Batsch.	China	Ornamental line					34292862	5143929300	4818207844	93.67	12.96	SRX2914917
P089	'Sa Hong Tao'	P. persica (L.) Batsch.	China	Ornamental line					33842044	5076306600	4755904332	93.69	13.45	SRX2914918
P090	'Hong Shou Xing'	P. persica (L.) Batsch.	China	Ornamental line					35961688	5394253200	5054395936	93.7	13.49	SRX2914919
P091	'Shou Bai'	P. persica (L.) Batsch.	China	Ornamental line					33798972	5069845800	4732669610	93.35	12.55	SRX5118035
P092	'Hong Chui Zhi'	P. persica (L.) Batsch.	China	Ornamental line					38046032	5706904800	5263358742	92.23	14.14	SRX2914925
P093	'Zhu Fen Chui Zhi'	P. persica (L.) Batsch.	China	Ornamental line					37921904	5688285600	5348242431	94.02	13.89	SRX2914926
P094	'Yuan Yang Chui Zhi'	P. persica (L.) Batsch.	China	Ornamental line					35080260	5262039000	4878228267	92.71	12.68	SRX2914927
P095	'Wu Bao Tao'	P. persica (L.) Batsch.	China	Ornamental line					9583826	1197978250	1152002992	96.16	3.5	SRX2914922
P096	'Dan Ban Zi Tao'	P. persica (L.) Batsch.	China	Ornamental line					11671684	1458960500	1410163936	96.66	4.44	SRX5117971
P097	'Jiang Tao'	P. persica (L.) Batsch.	China	Ornamental line					12765022	1595627750	1546394597	96.91	4.79	SRX5117974
P098	'Wan Chong Fen'	P. persica (L.) Batsch.	China	Ornamental line					34829550	5224432500	4777572633	91.45	13.02	SRX5118010
P099	'Wan Chong Hong'	P. persica (L.) Batsch.	China	Ornamental line					42302842	6345426300	5791524528	91.27	15.43	SRX5118011
P100	'Fen Ling Chong'	P. persica (L.) Batsch.	China	Ornamental line					35322366	5298354900	4990161729	94.18	13.61	SRX5118012
P101	'Hong Ling Chong'	P. persica (L.) Batsch.	China	Ornamental line					42812492	6421873800	6093603809	94.89	16.74	SRX5118013
P102	'Dan Ban Hong Ju'	P. persica (L.) Batsch.	China	Ornamental line					35781502	5367225300	5072227518	94.5	13.4	SRX5117983
P103	'NJ271'	P. persica (L.) Batsch.	America	Ornamental line					20837532	2604691500	2458044965	94.37	6.82	SRX5118027
P104	'Crimson Cascade'	P. persica (L.) Batsch.	America	Ornamental line					42020006	6303000900	5867422528	93.09	15.82	SRX5117978
P105	'Bai Chong Ban Chui Zhi'	P. persica (L.) Batsch.	America	Ornamental line					39133686	5870052900	5438777054	92.65	14.52	SRX5117977
P106	'Xiang Jiao Tao'	P. persica (L.) Batsch.	Liaoning, China	Edible landrace	NEC		Yes	2018-06-24	12634164	1579270500	1500355740	95	4.63	SRX5117968
P107	'Zao Huang Jin'	P. persica (L.) Batsch.	Liaoning, China	Edible landrace	NEC		Yes	2018-06-26	11583590	1447948750	1395246343	96.36	4.37	SRX2914991
P108	'Shiwo Shui Mi'	P. persica (L.) Batsch.	Beijing, China	Edible landrace	NC		Yes	2018-07-27	37611810	5641771500	5345942421	94.76	14.67	SRX2914910
P109	'Wu Yue Xian'	P. persica (L.) Batsch.	Beijing, China	Edible landrace	NC		Yes	2018-06-29	9288358	1161044750	1099584074	94.71	3.34	SRX2914911
P110	'Hong Ya Zui'	P. persica (L.) Batsch.	Hebei, China	Edible landrace	NC		Yes	2018-06-22	37574802	5636220300	5250426148	93.16	14.45	SRX2914904
P111	'Ge Gu'	P. persica (L.) Batsch.	Hebei, China	Edible landrace	NC		Yes	2018-07-02	44028196	6604229400	6201119112	93.9	16.56	SRX2914905
P112	'Shen Zhou Shui Mi'	P. persica (L.) Batsch.	Hebei, China	Edible landrace	NC		Yes	2018-08-07	46549108	6982366200	6583165969	94.28	18.09	SRX2914912
P113	'Yi Xian Hong'	P. persica (L.) Batsch.	Hebei, China	Edible landrace	NC		Yes	2018-06-30	12280328	1535041000	1487951783	96.93	4.7	SRX2914930
P114	'Lincheng Tao'	P. persica (L.) Batsch.	Hebei, China	Edible landrace	NC		Yes	2018-07-19	12025556	1503194500	1445160753	96.14	4.54	SRX5117986
P115	'Shenzhou Li He Shui Mi'	P. persica (L.) Batsch.	Hebei, China	Edible landrace	NC		Yes	2018-07-11	14208952	1776119000	1673520819	94.22	5.23	SRX2914889
P116	'Shenzhou Bai Mi'	P. persica (L.) Batsch.	Hebei, China	Edible landrace	NC		Yes	2018-08-15	11882994	1485374250	1385345226	93.27	4.25	SRX2914888
P117	'Yuan Chun Bai'	P. persica (L.) Batsch.	Hebei, China	Edible landrace	NC		Yes	2018-06-26	10826478	1353309750	1287811715	95.16	4.01	SRX2914934
P118	'Hei Bu Dai'	P. persica (L.) Batsch.	Henan, China	Edible landrace	NC		Yes	2018-06-27	48476840	7271526000	6939548070	95.43	18.62	SRX5118039
P119	'Shi Tou Tao'	P. persica (L.) Batsch.	Henan, China	Edible landrace	NC		Yes	2018-07-27	38206518	5730977700	5416559791	94.51	14.79	SRX5118041
P120	'Ji Zui Bai'	P. persica (L.) Batsch.	Henan, China	Edible landrace	NC		Yes	2018-07-02	10955660	1369457500	1327062415	96.9	4.22	SRX2914894
P121	'Xiao Bai Tao'	P. persica (L.) Batsch.	Henan, China	Edible landrace	NC		Yes	2018-06-26	13891286	1736410750	1633648811	94.08	5.13	SRX2914898
P122	'Yexian Dong Tao'	P. persica (L.) Batsch.	Henan, China	Edible landrace	NC		Yes	2018-08-29	11523654	1440456750	1387408397	96.32	4.37	SRX2914900
P123	'Er Jie Bai'	P. persica (L.) Batsch.	Henan, China	Edible landrace	NC		Yes	2018-06-06	9301518	1162689750	1114932574	95.89	3.46	SRX2914890
P124	'Wu Yue Bai'	P. persica (L.) Batsch.	Henan, China	Edible landrace	NC		Yes	2018-06-13	11103980	1387997500	1320908113	95.17	4.03	SRX2914901
P125	'Da Zhao Huang Tao'	P. persica (L.) Batsch.	Henan, China	Edible landrace	NC		Yes	2018-06-23	13976016	1747002000	1686444257	96.53	5.28	SRX5117984
P126	'Dawangzhuang Huang Tao'	P. persica (L.) Batsch.	Henan, China	Edible landrace	NC		Yes	2018-07-16	12055104	1506888000	1468902512	97.48	4.43	SRX5117966
P127	'Liu Yue Kong'	P. persica (L.) Batsch.	Henan, China	Edible landrace	NC		Yes	2018-06-24	13278634	1659829250	1592231039	95.93	4.91	SRX2914897
P128	'Huo Zhu'	P. persica (L.) Batsch.	Henan, China	Edible landrace	NC		Yes	2018-06-30	14025604	1753200500	1685112052	96.12	5.19	SRX2914941
P129	'Wei Jian Hong Rou'	P. persica (L.) Batsch.	Henan, China	Edible landrace	NC		Yes	2018-06-24	11348680	1418585000	1326653802	93.52	4.21	SRX2914969
P130	'Qi Zui Hong Rou'	P. persica (L.) Batsch.	Henan, China	Edible landrace	NC		Yes	2018-06-20	11837264	1479658000	1431955170	96.78	4.53	SRX5117956
P131	'Jian Zui Hong Rou '	P. persica (L.) Batsch.	Henan, China	Edible landrace	NC		Yes	2018-06-16	12170962	1521370250	1412059275	92.81	4.42	SRX2914966
P132	'Zao Chun Tao'	P. persica (L.) Batsch.	China	Edible landrace	NC		Yes	2018-06-18	10309916	1288739500	1243960430	96.53	3.94	SRX5117985
P133	'Fei Cheng Hong Li 6#'	P. persica (L.) Batsch.	Shandong, China	Edible landrace	NC		Yes	2018-08-15	40871880	6130782000	5848948655	95.4	16.05	SRX2914906
P134	'Shandong Si Yue Ban'	P. persica (L.) Batsch.	Shandong, China	Edible landrace	NC		Yes	2018-06-12	51004436	7650665400	7036415022	91.97	18.15	SRX2914907
P135	'Qingzhou Bai Pi Mi Tao'	P. persica (L.) Batsch.	Shandong, China	Edible landrace	NC		Yes	2018-09-15	37298602	5594790300	5143008839	91.92	13.9	SRX2914908
P136	'Fei Cheng Bai Li 10#'	P. persica (L.) Batsch.	Shandong, China	Edible landrace	NC		Yes	2018-08-21	34745230	5211784500	4993529160	95.81	13.4	SRX2914909
P137	'Da Guo Hei Tao'	P. persica (L.) Batsch.	Shandong, China	Edible landrace	NC		Yes	2018-09-08	40045986	6006897900	5721050128	95.24	15.22	SRX2914932
P138	'Qingzhou Hong Pi Mi Tao'	P. persica (L.) Batsch.	Shandong, China	Edible landrace	NC		Yes	2018-09-09	12075866	1509483250	1459712444	96.7	4.59	SRX2914886
P139	'Han Lu Mi'	P. persica (L.) Batsch.	Shandong, China	Edible landrace	NC		Yes	2018-08-15	13928602	1741075250	1679481710	96.46	5.23	SRX2914892
P140	'Han Shan Mi'	P. persica (L.) Batsch.	Shandong, China	Edible landrace	NC		Yes	2018-08-15	12018688	1502336000	1433641500	95.43	4.51	SRX5117970
P141	'Taiyuan Shui Mi'	P. persica (L.) Batsch.	Shanxi, China	Edible landrace	NC		Yes	2018-08-07	16921052	2115131500	1997917129	94.46	5.7	SRX2914887
P142	'Tian Jin Shui Mi'	P. persica (L.) Batsch.	Tianjin, China	Edible landrace	NC		Yes	2018-07-03	40459210	6068881500	5815632304	95.83	16	SRX2914933
P143	'Xinjiang Pan Tao 2#'	P. ferganensis Kost.et Riab.	Henan, China	Edible landrace	NWC		Yes	2018-08-21	38209940	5731491000	5488221181	95.76	15.19	SRX4994112
P144	'Xinjiang Huang Rou'	P. ferganensis Kost.et Riab.	Sinkiang, China	Edible landrace	NWC		Yes	2018-08-29	40700522	6105078300	5824922389	95.41	16.01	SRX2914808
P145	'Tian Ren Tao'	P. ferganensis Kost.et Riab.	Sinkiang, China	Edible landrace	NWC		Yes	2018-08-21	31954656	4793198400	4587102292	95.7	12.42	SRX2914854
P146	'Kashi 1#'	P. ferganensis Kost.et Riab.	Sinkiang, China	Edible landrace	NWC		Yes	2018-08-29	46297548	6944632200	6641533533	95.64	17.8	SRX2914855
P147	'Kashi 3#'	P. ferganensis Kost.et Riab.	Sinkiang, China	Edible landrace	NWC		Yes	2018-08-22	10880762	1360095250	1303762043	95.86	4.14	SRX2914838
P148	'Kashi 2#'	P. ferganensis Kost.et Riab.	Sinkiang, China	Edible landrace	NWC		Yes	2018-08-29	13010394	1626299250	1556805902	95.73	4.87	SRX2914837
P149	Zao Shu Huang Gan'	P. persica (L.) Batsch.	Gansu, China	Edible landrace	NWC		Yes	2018-07-16	39470086	5920512900	5381102902	90.89	14.37	SRX2914809
P150	'You Pan Tao'	P. persica (L.) Batsch.	Gansu, China	Edible landrace	NWC		Yes	2018-08-29	47328672	7099300800	6647372676	93.63	18.12	SRX5118043
P151	'Rou Pan Tao'	P. persica (L.) Batsch.	Gansu, China	Edible landrace	NWC		Yes	2018-08-15	32262736	4839410400	4490452393	92.79	12.32	SRX2914856
P152	'Long 1-2-4'	P. persica (L.) Batsch.	Gansu, China	Edible landrace	NWC		Yes	2018-08-07	39901188	5985178200	5585893592	93.33	15.57	SRX2914811
P153	'Baisha'	P. persica (L.) Batsch.	Gansu, China	Edible landrace	NWC		Yes	2018-06-30	10509516	1313689500	1275956418	97.13	4.05	SRX2914836
P154	'Qi Tao'	P. persica (L.) Batsch.	Gansu, China	Edible landrace	NWC		Yes	2018-06-30	8362414	1045301750	972851046	93.07	3.03	SRX2914844
P155	'Gaotai 1#'	P. persica (L.) Batsch.	Gansu, China	Edible landrace	NWC		Yes	2018-08-15	10417952	1302244000	1256668344	96.5	3.95	SRX2914835
P156	'Zhang Bai Gan'	P. persica (L.) Batsch.	Gansu, China	Edible landrace	NWC		Yes	2018-07-16	12265278	1533159750	1425413413	92.97	4.41	SRX2914847
P157	'Zhang Bai 2#'	P. persica (L.) Batsch.	Gansu, China	Edible landrace	NWC		Yes	2018-07-27	10661734	1332716750	1278741263	95.95	3.93	SRX2914845
P158	'Zhang Bai 5#'	P. persica (L.) Batsch.	Gansu, China	Edible landrace	NWC		Yes	2018-08-07	11170772	1396346500	1330189943	95.26	4.18	SRX2914846
P159	'Lin Bai 3#'	P. persica (L.) Batsch.	Gansu, China	Edible landrace	NWC		Yes	2018-07-30	12387462	1548432750	1492245792	96.37	4.59	SRX2914841
P160	'Lin Bai 10#'	P. persica (L.) Batsch.	Gansu, China	Edible landrace	NWC		Yes	2018-08-06	11690800	1461350000	1353794802	92.64	4.03	SRX2914840
P161	'Tugou 1#'	P. persica (L.) Batsch.	Gansu, China	Edible landrace	NWC		Yes	2018-07-28	12443314	1555414250	1501307467	96.52	4.71	SRX2914822
P162	'Jiangcun 4#'	P. persica (L.) Batsch.	Gansu, China	Edible landrace	NWC		Yes	2018-08-04	13214908	1651863500	1610160454	97.48	5.04	SRX2914817
P163	'Lin Huang 1#'	P. persica (L.) Batsch.	Gansu, China	Edible landrace	NWC		Yes	2018-07-11	8585118	1073139750	1023448477	95.37	3.2	SRX2914818
P164	'Nanshan 1#'	P. persica (L.) Batsch.	Gansu, China	Edible landrace	NWC		Yes	2018-07-28	13391032	1673879000	1612391860	96.33	5.09	SRX2914820
P165	'Ping Ding Qiu Tao'	P. persica (L.) Batsch.	Gansu, China	Edible landrace	NWC		Yes	2018-08-15	11043378	1380422250	1316947993	95.4	4.05	SRX2914880
P166	'Lin Ze Zi Tao'	P. persica (L.) Batsch.	Gansu, China	Edible landrace	NWC		Yes	2018-08-10	10641350	1330168750	1272111240	95.64	3.91	SRX2914842
P167	'Jin Ta Hong Guang'	P. persica (L.) Batsch.	Gansu, China	Edible landrace	NWC		Yes	2018-08-25	15706136	1963267000	1840871557	93.77	5.18	SRX2914883
P168	'Jian Ding Qiu Tao'	P. persica (L.) Batsch.	Gansu, China	Edible landrace	NWC		Yes	2018-07-17	15755660	1969457500	1859731883	94.43	5.16	SRX5118025
P169	'Long 1-2-3'	P. persica (L.) Batsch.	Gansu, China	Edible landrace	NWC		Yes	2018-08-07	12559016	1569877000	1510898487	96.24	4.7	SRX2914814
P170	'Long 1-2-6'	P. persica (L.) Batsch.	Gansu, China	Edible landrace	NWC		Yes	2018-08-15	11438482	1429810250	1383756044	96.78	4.3	SRX2914813
P171	'Long 2-4-6'	P. persica (L.) Batsch.	Gansu, China	Edible landrace	NWC		Yes	2018-08-07	11388394	1423549250	1368013780	96.1	4.25	SRX2914812
P172	'Dunhuang Dong Tao'	P. persica (L.) Batsch.	Gansu, China	Edible landrace	NWC		Yes	2018-09-06	12992526	1624065750	1548908538	95.37	4.82	SRX2914834
P173	'Xiamiao 1#'	P. persica (L.) Batsch.	Shaanxi, China	Edible landrace	NWC		Yes	2018-07-04	36943420	5541513000	5174695331	93.38	14.19	SRX2914810
P174	'Tai Bai'	P. persica (L.) Batsch.	Shaanxi, China	Edible landrace	NWC		Yes	2018-06-24	13579080	1697385000	1658317625	97.7	5.25	SRX2914882
P175	'Qinling Dong Tao'	P. persica (L.) Batsch.	Shaanxi, China	Edible landrace	NWC		Yes	2018-08-29	13665698	1708212250	1638709951	95.93	5.19	SRX2914881
P176	'Xi Jiao 3#'	P. persica (L.) Batsch.	Shaanxi, China	Edible landrace	NWC		Yes	2018-07-09	13926428	1740803500	1699455725	97.62	5.24	SRX2914833
P177	'He Yang You Tao'	P. persica (L.) Batsch.	Shaanxi, China	Edible landrace	NWC		Yes	2018-07-28	11655884	1456985500	1406384542	96.53	4.42	SRX5117967
P178	'Xi Jiao 2#'	P. persica (L.) Batsch.	Shaanxi, China	Edible landrace	NWC		Yes	2018-07-11	13052068	1631508500	1575795201	96.59	4.91	SRX2914824
P179	'Hong Li Guang'	P. persica (L.) Batsch.	Sinkiang, China	Edible landrace	NWC		Yes	2018-09-06	34046204	5106930600	4542791977	88.95	12.36	SRX2914831
P180	'Kashi Huang Rou Li Guang'	P. persica (L.) Batsch.	Sinkiang, China	Edible landrace	NWC		Yes	2018-07-17	33637226	5045583900	4813120700	95.39	13.15	SRX2914826
P181	'Li He Tian Ren'	P. persica (L.) Batsch.	Sinkiang, China	Edible landrace	NWC		Yes	2018-09-06	34839168	5225875200	4807452207	91.99	12.89	SRX2914852
P182	'Mi Yang Shan'	P. persica (L.) Batsch.	Sinkiang, China	Edible landrace	NWC		Yes	2018-08-21	10477852	1309731500	1263673524	96.48	4.02	SRX2914843
P183	'Tu- 2'	P. persica (L.) Batsch.	Sinkiang, China	Edible landrace	NWC		Yes	2018-09-03	9980962	1247620250	1200675792	96.24	3.84	SRX2914823
P184	'Tie 4-1'	P. persica (L.) Batsch.	Sinkiang, China	Edible landrace	NWC		Yes	2018-08-29	9880650	1235081250	1174656389	95.11	3.66	SRX2914821
P185	'Yilixian Huang Rou Tao'	P. persica (L.) Batsch.	Sinkiang, China	Edible landrace	NWC		Yes	2018-08-29	13491332	1686416500	1618381801	95.97	5.02	SRX2914825
P186	'Yexian Huang Rou Tao'	P. persica (L.) Batsch.	Sinkiang, China	Edible landrace	NWC		Yes	2018-08-29	9788282	1223535250	1161247162	94.91	3.58	SRX2914816
P187	'Moyu 8#'	P. persica (L.) Batsch.	Sinkiang, China	Edible landrace	NWC		Yes	2018-08-29	10292810	1286601250	1221448943	94.94	3.83	SRX2914819
P188	'Kashi 4#'	P. persica (L.) Batsch.	Sinkiang, China	Edible landrace	NWC		Yes	2018-09-06	14219520	1777440000	1708230683	96.11	5.37	SRX2914839
P189	'Huang Li Guang'	P. persica (L.) Batsch.	Sinkiang, China	Edible landrace	NWC		Yes	2018-08-07	12913698	1614212250	1548566818	95.93	4.92	SRX2914828
P190	'Tian Li Guang'	P. persica (L.) Batsch.	Sinkiang, China	Edible landrace	NWC		Yes	2018-08-08	12313236	1539154500	1495810117	97.18	4.72	SRX2914830
P191	'Suan Li Guang'	P. persica (L.) Batsch.	Sinkiang, China	Edible landrace	NWC		Yes	2018-07-28	13842224	1730278000	1683115388	97.27	4.92	SRX2914829
P192	'Hetian Huang Rou'	P. persica (L.) Batsch.	Sinkiang, China	Edible landrace	NWC		Yes	2018-08-11	8237100	1235565000	1147820599	92.9	3.23	SRX2914776
P193	'Nanshan Tian Tao'	P. persica (L.) Batsch.	Guangdong, China	Edible landrace	SC		Yes	2018-08-07	39571028	5935654200	5601586768	94.37	14.83	SRX2915041
P194	'Nan Fang Zao Shu Tao'	P. persica (L.) Batsch.	Guangdong, China	Edible landrace	SC		Yes	2018-07-03	11657604	1457200500	1401970587	96.21	4.36	SRX2915043
P195	'Xian Tao'	P. persica (L.) Batsch.	Guangxi, China	Edible landrace	SC		Yes	2018-08-25	49122422	7368363300	6949656196	94.32	18.86	SRX2915040
P196	'Shi Tao'	P. persica (L.) Batsch.	Guangxi, China	Edible landrace	SC		Yes	2018-08-11	12124032	1515504000	1457619255	96.18	4.48	SRX2915038
P197	'Huang La Tao'	P. persica (L.) Batsch.	Guangxi, China	Edible landrace	SC		Yes	2018-08-10	11777224	1472153000	1419175453	96.4	4.44	SRX2915042
P198	'Gua Tao'	P. persica (L.) Batsch.	Guangxi, China	Edible landrace	SC		Yes	2018-08-11	11503374	1437921750	1381884417	96.1	4.13	SRX2915045
P199	'Ying Ge Tao'	P. persica (L.) Batsch.	Taiwan, China	Edible landrace	SC		Yes	2018-07-02	33370894	5005634100	4794369486	95.78	13.09	SRX2915039
P200	'Ying Zui'	P. persica (L.) Batsch.	Anhui, China	Edible landrace	MLCJ		Yes	2018-07-10	38849654	5827448100	5576537994	95.69	14.9	SRX4994081
P201	'Wu Hei Ji Rou Tao'	P. persica (L.) Batsch.	Anhui, China	Edible landrace	MLCJ		Yes	2018-08-15	36873076	5530961400	5098019760	92.17	13.31	SRX2914972
P202	'Diao Zhi Bai'	P. persica (L.) Batsch.	Anhui, China	Edible landrace	MLCJ		Yes	2018-07-09	42070104	6310515600	5894623550	93.41	16.22	SRX2914936
P203	'Wanzhou Suan Tao'	P. persica (L.) Batsch.	Chongqing, China	Edible landrace	MLCJ		Yes	2018-07-06	18518768	2314846000	2222211148	96	6.96	SRX2914974
P204	'Da Hong Pao'	P. persica (L.) Batsch.	Hubei, China	Edible landrace	MLCJ		Yes	2018-06-30	47743244	7161486600	6839591828	95.51	18.82	SRX2914971
P205	'Liu Yue Bai'	P. persica (L.) Batsch.	Hubei, China	Edible landrace	MLCJ		Yes	2018-06-29	11306724	1413340500	1273477275	90.1	3.88	SRX2914896
P206	'Jingmen Tao (Mao)'	P. persica (L.) Batsch.	Hubei, China	Edible landrace	MLCJ		Yes	2018-07-02	7490046	936255750	907937853	96.98	2.83	SRX2914967
P207	'Gucheng Da Hong Pao'	P. persica (L.) Batsch.	Hubei, China	Edible landrace	MLCJ		Yes	2018-06-24	12136828	1517103500	1472823040	97.08	4.42	SRX2914935
P208	'Wuhan Da Hong Pao'	P. persica (L.) Batsch.	Hubei, China	Edible landrace	MLCJ		Yes	2018-06-26	9703370	1212921250	1173532915	96.75	3.64	SRX2914968
P209	'Ping Bei Zi'	P. persica (L.) Batsch.	Jiangsu, China	Edible landrace	MLCJ		Yes	2018-06-22	47836422	7175463300	6773425699	94.4	17.76	SRX2914937
P210	'Xiao Hong Hua'	P. persica (L.) Batsch.	Jiangsu, China	Edible landrace	MLCJ		Yes	2018-07-12	10258812	1282351500	1183749322	92.31	3.73	SRX2914950
P211	'Lulin Shui Mi'	P. persica (L.) Batsch.	Jiangsu, China	Edible landrace	MLCJ		Yes	2018-07-09	10036826	1254603250	1215271414	96.86	3.87	SRX2914954
P212	'Hong Tao'	P. persica (L.) Batsch.	Jiangsu, China	Edible landrace	MLCJ		Yes	2018-06-18	12838450	1604806250	1530745703	95.39	4.8	SRX2914893
P213	'Hu Jing Mi Lu'	P. persica (L.) Batsch.	Jiangsu, China	Edible landrace	MLCJ		Yes	2018-07-15	11319732	1414966500	1303708244	92.14	4.08	SRX2914942
P214	'Wujiang Bai'	P. persica (L.) Batsch.	Jiangsu, China	Edible landrace	MLCJ		Yes	2018-07-22	10332850	1291606250	1180223033	91.38	3.66	SRX2914949
P215	'Su Hong'	P. persica (L.) Batsch.	Jiangsu, China	Edible landrace	MLCJ		Yes	2018-06-25	11728844	1466105500	1419929899	96.85	4.4	SRX2914955
P216	'Da Tian Tao'	P. persica (L.) Batsch.	Jiangsu, China	Edible landrace	MLCJ		Yes	2018-07-10	10330284	1291285500	1247637617	96.62	3.86	SRX2914946
P217	'Shui Bai Tao'	P. persica (L.) Batsch.	Jiangsu, China	Edible landrace	MLCJ		Yes	2018-06-26	11375626	1421953250	1264596925	88.93	4	SRX2914947
P218	'Sa Hua Hong Pan Tao'	P. persica (L.) Batsch.	Shanghai, China	Edible landrace	MLCJ		Yes	2018-07-17	42183272	6327490800	5940199735	93.88	16.25	SRX2914956
P219	'Chinese Cling'	P. persica (L.) Batsch.	Shanghai, China	Edible landrace	MLCJ		Yes	2018-08-07	41723898	6258584700	5766610090	92.14	15.7	SRX2914940
P220	'Huang Jin Pan Tao'	P. persica (L.) Batsch.	Shanghai, China	Edible landrace	MLCJ		Yes	2018-08-08	28868112	4330216800	4123243239	95.22	11.2	SRX2914965
P221	'Longhua Shui Mi'	P. persica (L.) Batsch.	Shanghai, China	Edible landrace	MLCJ		Yes	2018-08-07	11195630	1399453750	1353596774	96.72	4.25	SRX2914953
P222	'Yang Tao'	P. persica (L.) Batsch.	Shanghai, China	Edible landrace	MLCJ		Yes	2018-08-07	13093628	1636703500	1483859463	90.66	4.55	SRX2914951
P223	'Bai Mang Pan Tao'	P. persica (L.) Batsch.	Shanghai, China	Edible landrace	MLCJ		Yes	2018-07-10	11280114	1410014250	1340228997	95.05	4.18	SRX2914959
P224	'Chen Pu Pan Tao'	P. persica (L.) Batsch.	Shanghai, China	Edible landrace	MLCJ		Yes	2018-07-15	18691330	2336416250	2183943097	93.47	6.42	SRX5117947
P225	'Taqiao'	P. persica (L.) Batsch.	Shanghai, China	Edible landrace	MLCJ		Yes	2018-07-08	8174664	1226199600	1107708134	90.34	2.4	SRX5118019
P226	'Qing Mao Zi Bai Hua'	P. persica (L.) Batsch.	Sichuan, China	Edible landrace	MLCJ		Yes	2018-06-30	13276060	1659507500	1611661194	97.12	4.96	SRX2915037
P227	'Changling Zao Yu Lu'	P. persica (L.) Batsch.	Zhejiang, China	Edible landrace	MLCJ		Yes	2018-07-16	10365690	1295711250	1174878371	90.67	3.63	SRX2914945
P228	'Shangshan Da Yu Lu'	P. persica (L.) Batsch.	Zhejiang, China	Edible landrace	MLCJ		Yes	2018-08-07	10365746	1295718250	1127517829	87.02	3.39	SRX2914952
P229	'Wenzhou Shui Mi'	P. persica (L.) Batsch.	Zhejiang, China	Edible landrace	MLCJ		Yes	2018-07-27	12877672	1609709000	1543024029	95.86	4.86	SRX2914948
P230	'Chang Sheng Pan Tao'	P. persica (L.) Batsch.	Zhejiang, China	Edible landrace	MLCJ		Yes	2018-07-13	11506140	1438267500	1366927280	95.04	4.28	SRX2914960
P231	'Yu Lu Pan Tao'	P. persica (L.) Batsch.	Zhejiang, China	Edible landrace	MLCJ		Yes	2018-07-13	10473606	1309200750	1206859526	92.18	3.77	SRX2914964
P232	'Fenghua Pan Tao'	P. persica (L.) Batsch.	Zhejiang, China	Edible landrace	MLCJ		Yes	2018-07-13	11719486	1464935750	1391136747	94.96	4.32	SRX2914961
P233	'Jiaqing Pan Tao'	P. persica (L.) Batsch.	Zhejiang, China	Edible landrace	MLCJ		Yes	2018-07-20	12204692	1525586500	1449992543	95.04	4.54	SRX2914957
P234	'Li He Pan Tao'	P. persica (L.) Batsch.	Zhejiang, China	Edible landrace	MLCJ		Yes	2018-07-16	11062308	1382788500	1311084973	94.81	4.02	SRX2914958
P235	'Qing Tao'	P. persica (L.) Batsch.	Guizhou, China	Edible landrace	YGC		Yes	2018-07-27	38210174	5731526100	5448486734	95.06	14.64	SRX2914796
P236	'Wu Da Tao'	P. persica (L.) Batsch.	Guizhou, China	Edible landrace	YGC		Yes	2018-08-07	10535894	1316986750	1269285228	96.38	3.85	SRX2914792
P237	'Ping Yong Tao'	P. persica (L.) Batsch.	Guizhou, China	Edible landrace	YGC		Yes	2018-08-07	10495052	1311881500	1264074449	96.36	3.83	SRX2914788
P238	'Jiu Yang Qing Tao'	P. persica (L.) Batsch.	Guizhou, China	Edible landrace	YGC		Yes	2018-08-29	10027898	1253487250	1208612416	96.42	3.69	SRX2914793
P239	'Anlong Bai Tao'	P. persica (L.) Batsch.	Guizhou, China	Edible landrace	YGC		Yes	2018-08-07	11795876	1474484500	1415660627	96.01	4.38	SRX2914782
P240	'Ju Shan Tong Tao'	P. persica (L.) Batsch.	Guizhou, China	Edible landrace	YGC		Yes	2018-08-07	8705960	1088245000	1045744265	96.09	3.24	SRX2914786
P241	'Xingyi Bai Hua Tao'	P. persica (L.) Batsch.	Guizhou, China	Edible landrace	YGC		Yes	2018-06-24	13028750	1628593750	1577769525	96.88	4.78	SRX2914794
P242	'Wangmo Xiao Mi Tao'	P. persica (L.) Batsch.	Guizhou, China	Edible landrace	YGC		Yes	2018-06-27	12159998	1519999750	1444377301	95.02	4.37	SRX2914791
P243	'Xingyi Wu YueTao'	P. persica (L.) Batsch.	Guizhou, China	Edible landrace	YGC		Yes	2018-06-27	13711286	1713910750	1642701422	95.85	5.16	SRX2914795
P244	'Guizhou Huang Jin Mi'	P. persica (L.) Batsch.	Guizhou, China	Edible landrace	YGC		Yes	2018-08-01	11402044	1425255500	1342897339	94.22	4.19	SRX5117959
P245	'Qing Si'	P. persica (L.) Batsch.	Yunnan, China	Edible landrace	YGC		Yes	2018-08-21	39710142	5956521300	5571813722	93.54	15.1	SRX2914803
P246	'Huo Lian Jin Dan'	P. persica (L.) Batsch.	Yunnan, China	Edible landrace	YGC		Yes	2018-08-15	38550758	5782613700	5493869767	95.01	15.29	SRX2914804
P247	'Bai Li Hu'	P. persica (L.) Batsch.	Yunnan, China	Edible landrace	YGC		Yes	2018-08-15	13726734	1715841750	1667518116	97.18	5.3	SRX2914784
P248	'Bai Nian Hu'	P. persica (L.) Batsch.	Yunnan, China	Edible landrace	YGC		Yes	2018-08-15	9821596	1227699500	1178472164	95.99	3.77	SRX2914799
P249	'Qiu Bai Tao'	P. persica (L.) Batsch.	Yunnan, China	Edible landrace	YGC		Yes	2018-08-29	8668778	1083597250	1038281906	95.82	3.16	SRX2914789
P250	'Er Zao Tao'	P. persica (L.) Batsch.	Yunnan, China	Edible landrace	YGC		Yes	2018-07-14	10372426	1296553250	1254609566	96.76	3.93	SRX2914790
P251	'Bai He Tao'	P. persica (L.) Batsch.	Yunnan, China	Edible landrace	YGC		Yes	2018-08-21	8906788	1113348500	1070474399	96.15	3.4	SRX2914783
P252	'Bai Nian He'	P. persica (L.) Batsch.	Yunnan, China	Edible landrace	YGC		Yes	2018-08-15	9180388	1147548500	1104091446	96.21	3.51	SRX2914785
P253	'Da Jin Dan'	P. persica (L.) Batsch.	Yunnan, China	Edible landrace	YGC		Yes	2018-08-07	9627558	1203444750	1141796700	94.88	3.6	SRX2914798
P254	'Huang Yan'	P. persica (L.) Batsch.	Yunnan, China	Edible landrace	YGC		Yes	2018-08-15	10289276	1286159500	1252869734	97.41	3.95	SRX2914801
P255	'Fei Jing Tao'	P. persica (L.) Batsch.	Yunnan, China	Edible landrace	YGC		Yes	2018-08-05	11148888	1393611000	1346756189	96.64	4.17	SRX2914800
P256	'Xiao Jin Dan'	P. persica (L.) Batsch.	Yunnan, China	Edible landrace	YGC		Yes	2018-08-15	18078544	2259818000	2116177439	93.64	5.98	SRX2914806
P257	'Kuaxi Tao'	P. persica (L.) Batsch.	Yunnan, China	Edible landrace	YGC		Yes	2018-07-21	10902178	1362772250	1320160293	96.87	4.14	SRX2914797
P258	'An Nong Shui Mi'	P. persica (L.) Batsch.	Anhui, China	Improved variety		China	Yes	2018-06-18	19470716	2433839500	2265647548	93.09	6.33	SRX2914651
P259	'Jing Yu'	P. persica (L.) Batsch.	Beijing, China	Improved variety		China	Yes	2018-08-07	38208452	5731267800	5400275870	94.22	14.51	SRX2914573
P260	'Yan Hong'	P. persica (L.) Batsch.	Beijing, China	Improved variety		China	Yes	2018-08-07	37421030	5613154500	5277986772	94.03	14.41	SRX2914576
P261	'Hong Shan Hu'	P. persica (L.) Batsch.	Beijing, China	Improved variety		China	Yes	2018-07-07	37584854	5637728100	5309119890	94.17	14.41	SRX5118034
P262	'Rui Guang 3#'	P. persica (L.) Batsch.	Beijing, China	Improved variety		China	Yes	2018-06-24	39975772	5996365800	5477659253	91.35	14.73	SRX4994100
P263	'Zao Hong Zhu'	P. persica (L.) Batsch.	Beijing, China	Improved variety		China	Yes	2018-06-06	15151840	1893980000	1823209446	96.26	5.73	SRX2914619
P264	'Zao Pan Tao'	P. persica (L.) Batsch.	Beijing, China	Improved variety		China	Yes	2018-06-06	10585226	1323153250	1271920527	96.13	3.91	SRX5117957
P265	'Bei Nong Zao Shu'	P. persica (L.) Batsch.	Beijing, China	Improved variety		China	Yes	2018-05-23	18502262	2312782750	2191940587	94.78	6.36	SRX2914635
P266	'Zao Yan'	P. persica (L.) Batsch.	Beijing, China	Improved variety		China	Yes	2018-06-15	20136830	2517103750	2371801291	94.23	7.04	SRX2914654
P267	'Jing Mi'	P. persica (L.) Batsch.	Beijing, China	Improved variety		China	Yes	2018-08-07	19957838	2494729750	2356019013	94.44	6.91	SRX2914675
P268	'Wan Huang Jin'	P. persica (L.) Batsch.	Beijing, China	Improved variety		China	Yes	2018-08-15	16209896	2026237000	1921491721	94.83	5.45	SRX5117964
P269	'Zao Lu Pan Tao'	P. persica (L.) Batsch.	Beijing, China	Improved variety		China	Yes	2018-06-06	15917014	1989626750	1857381527	93.35	5.28	SRX5117946
P270	'Rui Pan 2#'	P. persica (L.) Batsch.	Beijing, China	Improved variety		China	Yes	2018-07-04	14250350	1781293750	1681689338	94.41	4.5	SRX2914728
P271	'Dan Mo'	P. persica (L.) Batsch.	Beijing, China	Improved variety		China	Yes	2018-06-06	17304496	2163062000	2024688541	93.6	5.68	SRX2914734
P272	'Rui Guang 18#'	P. persica (L.) Batsch.	Beijing, China	Improved variety		China	Yes	2018-07-07	18665994	2333249250	2204354237	94.48	6.13	SRX2914739
P273	'Rui Pan 3'	P. persica (L.) Batsch.	Beijing, China	Improved variety		China	Yes	2018-07-10	19600724	2450090500	2313684382	94.43	6.46	SRX2914760
P274	'Rui Guang 28'	P. persica (L.) Batsch.	Beijing, China	Improved variety		China	Yes	2018-07-05	16231680	2028960000	1924746528	94.86	5.34	SRX5118022
P275	'Xizhuang 1#'	P. persica (L.) Batsch.	Gansu, China	Improved variety		China	Yes	2018-07-28	19220384	2402548000	2248433657	93.59	6.76	SRX2914885
P276	'Jie Tu Bai'	P. persica (L.) Batsch.	Hebei, China	Improved variety		China	Yes	2018-07-27	17476432	2184554000	2063396370	94.45	5.81	SRX2914661
P277	'Jin Feng'	P. persica (L.) Batsch.	Henan, China	Improved variety		China	Yes	2018-07-09	44708794	6706319100	6430351516	95.88	17.61	SRX2914563
P278	'Xia Ye Tao'	P. persica (L.) Batsch.	Henan, China	Improved variety		China	Yes	2018-07-04	41771310	6265696500	5975656383	95.37	16.57	SRX5118036
P279	'Yu Bai'	P. persica (L.) Batsch.	Henan, China	Improved variety		China	Yes	2018-07-07	40408280	6061242000	5790259649	95.53	15.66	SRX2914568
P280	'Bai Wu 8#'	P. persica (L.) Batsch.	Henan, China	Improved variety		China	Yes	2018-06-11	42122338	6318350700	5909780373	93.53	16.22	SRX5118042
P281	'Shu Guang'	P. persica (L.) Batsch.	Henan, China	Improved variety		China	Yes	2018-06-06	31779140	4766871000	4418085435	92.68	12.4	SRX2914569
P282	'Mei Gui Hong'	P. persica (L.) Batsch.	Henan, China	Improved variety		China	Yes	2018-06-30	36655090	5498263500	5195310220	94.49	14.48	SRX2914572
P283	'Shuang Xi Hong'	P. persica (L.) Batsch.	Henan, China	Improved variety		China	Yes	2018-06-25	39309160	5896374000	5481635207	92.97	15.36	SRX2914575
P284	'Hua Guang'	P. persica (L.) Batsch.	Henan, China	Improved variety		China	Yes	2018-06-06	39791400	5968710000	5697489177	95.46	15.52	SRX2914577
P285	'Zhong You 5#'	P. persica (L.) Batsch.	Henan, China	Improved variety		China	Yes	2018-06-13	32643184	4896477600	4630580200	94.57	12.79	SRX2914578
P286	'Zhong You Pan 2#'	P. persica (L.) Batsch.	Henan, China	Improved variety		China	Yes	2018-07-01	39583836	5937575400	5487295461	92.42	15.13	SRX2914583
P287	'Zhong You Pan 4#'	P. persica (L.) Batsch.	Henan, China	Improved variety		China	Yes	2018-07-13	32863848	4929577200	4655378205	94.44	12.71	SRX2914584
P288	'Zao Huang Pan Tao'	P. persica (L.) Batsch.	Henan, China	Improved variety		China	Yes	2018-06-22	36540784	5481117600	5187057469	94.64	14.25	SRX2914585
P289	'Mai Huang Pan Tao'	P. persica (L.) Batsch.	Henan, China	Improved variety		China	Yes	2018-06-01	31147882	4672182300	4320714713	92.48	11.69	SRX2914587
P290	'Zhong You 9#'	P. persica (L.) Batsch.	Henan, China	Improved variety		China	Yes	2018-06-09	34209116	5131367400	4919920681	95.88	13.3	SRX2914589
P291	'Mao Tao (2-1-55)'	P. persica (L.) Batsch.	Henan, China	Improved variety		China	Yes	2018-05-27	33116616	4967492400	4724380939	95.11	13.02	SRX5117990
P292	'Zhong You Pan 1#'	P. persica (L.) Batsch.	Henan, China	Improved variety		China	Yes	2018-08-08	9238464	1154808000	1108300083	95.97	3.49	SRX2914616
P293	'Long You Pan Tao'	P. persica (L.) Batsch.	Henan, China	Improved variety		China	Yes	2018-08-08	8898504	1112313000	1073113969	96.48	3.37	SRX2914617
P294	'Ping Ding You Pan Tao'	P. persica (L.) Batsch.	Henan, China	Improved variety		China	Yes	2018-07-20	8500368	1062546000	1017470567	95.76	3.15	SRX2914586
P295	'Zheng Huang 2#'	P. persica (L.) Batsch.	Henan, China	Improved variety		China	Yes	2018-06-27	16111942	2013992750	1887653916	93.73	5.33	SRX2914709
P296	'Pan Tao Wang'	P. persica (L.) Batsch.	Henan, China	Improved variety		China	Yes	2018-06-21	14741398	1842674750	1717492508	93.21	4.49	SRX2914726
P297	'Pan Tao Huang Hou'	P. persica (L.) Batsch.	Henan, China	Improved variety		China	Yes	2018-06-11	14746234	1843279250	1753258853	95.12	4.92	SRX2914727
P298	'Xiu Yu'	P. persica (L.) Batsch.	Henan, China	Improved variety		China	Yes	2018-06-06	16024616	2003077000	1895422664	94.63	5.48	SRX5117948
P299	'Zhong Nong Jin Hui '	P. persica (L.) Batsch.	Henan, China	Improved variety		China	Yes	2018-06-20	16421326	2052665750	1942935060	94.65	5.32	SRX2914735
P300	'Da Bai Suan'	P. persica (L.) Batsch.	Henan, China	Improved variety		China	Yes	2018-06-13	18398426	2299803250	2176175627	94.62	5.87	SRX2914736
P301	'Zhong Nong Jin Shuo'	P. persica (L.) Batsch.	Henan, China	Improved variety		China	Yes	2018-06-21	17359416	2169927000	2052380025	94.58	5.46	SRX2914740
P302	'Zi Rou Tao'	P. persica (L.) Batsch.	Henan, China	Improved variety		China	Yes	—	17167600	2145950000	1990826938	92.77	5.59	SRX5117949
P303	'Zhen Zhu Hong'	P. persica (L.) Batsch.	Henan, China	Improved variety		China	Yes	2018-06-11	16542076	2067759500	1968429949	95.2	5.07	SRX5117954
P304	'Zhong You 7#'	P. persica (L.) Batsch.	Henan, China	Improved variety		China	Yes	2018-07-25	22038532	2754816500	2619666571	95.09	7.48	SRX2914761
P305	'Zhong You 6#'	P. persica (L.) Batsch.	Henan, China	Improved variety		China	Yes	2018-06-23	22230474	2778809250	2638007036	94.93	7.2	SRX5118033
P306	'Zhong You 8#'	P. persica (L.) Batsch.	Henan, China	Improved variety		China	Yes	2018-07-28	17698418	2212302250	2092442890	94.58	5.94	SRX5118030
P307	'Chun Huang You Tao'	P. persica (L.) Batsch.	Henan, China	Improved variety		China	Yes	2018-07-26	19553878	2444234750	2309608542	94.49	6.58	SRX5118024
P308	'Wuhan 2#'	P. persica (L.) Batsch.	Hubei, China	Improved variety		China	Yes	2018-06-29	8769228	1096153500	1052096763	95.98	3.28	SRX2914973
P309	'Bai Hua'	P. persica (L.) Batsch.	Jiangsu, China	Improved variety		China	Yes	2018-08-07	37286946	5593041900	5264757857	94.13	14.39	SRX2914943
P310	'Yangzhou 3#'	P. persica (L.) Batsch.	Jiangsu, China	Improved variety		China	Yes	2018-06-18	31539098	4730864700	4509745779	95.33	12.31	SRX5117993
P311	'Xia Hui 1#'	P. persica (L.) Batsch.	Jiangsu, China	Improved variety		China	Yes	2018-06-06	13135968	1641996000	1587502415	96.68	4.94	SRX2914593
P312	'Yu Hua Lu'	P. persica (L.) Batsch.	Jiangsu, China	Improved variety		China	Yes	2018-06-13	11094334	1386791750	1281463238	92.4	4.03	SRX5117989
P313	'Zao Hua Lu'	P. persica (L.) Batsch.	Jiangsu, China	Improved variety		China	Yes	2018-05-24	20024158	2503019750	2339119397	93.45	6.89	SRX2914637
P314	'Zhao Xia'	P. persica (L.) Batsch.	Jiangsu, China	Improved variety		China	Yes	2018-06-13	15409332	1926166500	1827330503	94.87	5.39	SRX2914644
P315	'Zhao Hui'	P. persica (L.) Batsch.	Jiangsu, China	Improved variety		China	Yes	2018-07-16	16517448	2064681000	1940416403	93.98	4.81	SRX2914659
P316	'Xin Bai Hua'	P. persica (L.) Batsch.	Jiangsu, China	Improved variety		China	Yes	2018-08-07	20452450	2556556250	2399082662	93.84	6.73	SRX2914672
P317	'Wan Bai Hua'	P. persica (L.) Batsch.	Jiangsu, China	Improved variety		China	Yes	2018-08-15	18183824	2272978000	2133481457	93.86	6.14	SRX2914673
P318	'Wan Bai Mi'	P. persica (L.) Batsch.	Jiangsu, China	Improved variety		China	Yes	2018-08-07	30204764	3775595500	3516608363	93.14	10.12	SRX2914674
P319	'124 Pan Tao'	P. persica (L.) Batsch.	Jiangsu, China	Improved variety		China	Yes	2018-07-19	16136356	2017044500	1887955043	93.6	5.46	SRX2914729
P320	'Da Lian 4-35'	P. persica (L.) Batsch.	Liaoning, China	Improved variety		China	Yes	2018-07-07	37910108	5686516200	5428020354	95.45	14.42	SRX2914588
P321	'Xiang Tao'	P. persica (L.) Batsch.	Liaoning, China	Improved variety		China	Yes	2018-08-07	11960412	1495051500	1447317270	96.81	4.59	SRX2914976
P322	'Feng Huang'	P. persica (L.) Batsch.	Liaoning, China	Improved variety		China	Yes	2018-07-11	11390530	1423816250	1379107226	96.86	4.08	SRX2914609
P323	'Lian Huang'	P. persica (L.) Batsch.	Liaoning, China	Improved variety		China	Yes	2018-07-19	12596218	1574527250	1511204967	95.98	4.51	SRX2914610
P324	'Hong Gan Lu'	P. persica (L.) Batsch.	Liaoning, China	Improved variety		China	Yes	2018-07-02	17838550	2229818750	2122801123	95.2	5.95	SRX2914658
P325	'Cheng Xiang'	P. persica (L.) Batsch.	Liaoning, China	Improved variety		China	Yes	2018-06-24	16428150	2053518750	1951365544	95.03	5.5	SRX2914687
P326	'Lu Xiang'	P. persica (L.) Batsch.	Liaoning, China	Improved variety		China	Yes	2018-06-25	15276860	1909607500	1824642409	95.55	5.1	SRX2914688
P327	'Dalian 12-28'	P. persica (L.) Batsch.	Liaoning, China	Improved variety		China	Yes	2018-07-20	18364418	2295552250	2150796565	93.69	5.66	SRX2914711
P328	'Cheng Yan'	P. persica (L.) Batsch.	Liaoning, China	Improved variety		China	Yes	2018-07-17	17072338	2134042250	2031433575	95.19	5.32	SRX2914721
P329	'Sha Hong Tao'	P. persica (L.) Batsch.	Shaanxi, China	Improved variety		China	Yes	2018-06-25	12192506	1524063250	1479880621	97.1	4.67	SRX2914595
P330	'Xi Nong Shui Mi'	P. persica (L.) Batsch.	Shaanxi, China	Improved variety		China	Yes	2018-07-16	10378230	1297278750	1265649131	97.56	4.01	SRX5117988
P331	'Qin Guang'	P. persica (L.) Batsch.	Shaanxi, China	Improved variety		China	Yes	2018-07-07	14802946	1850368250	1767032387	95.5	5.49	SRX2914620
P332	'Hu You 003'	P. persica (L.) Batsch.	Shanghai, China	Improved variety		China	Yes	2018-07-02	11703642	1462955250	1399653405	95.67	4.33	SRX2914621
P333	'Hu You 004'	P. persica (L.) Batsch.	Shanghai, China	Improved variety		China	Yes	2018-07-02	14246558	1780819750	1697873263	95.34	5.26	SRX2914622
P334	'Gucheng Chun Lei'	P. persica (L.) Batsch.	Shanghai, China	Improved variety		China	Yes	2018-05-27	9564752	1195594000	1115789992	93.33	3.52	SRX5117975
P335	'Chun Lei'	P. persica (L.) Batsch.	Shanghai, China	Improved variety		China	Yes	2018-05-24	19619824	2452478000	2321221398	94.65	6.61	SRX2914636
P336	'Qin Wang'	P. persica (L.) Batsch.	Shanxi, China	Improved variety		China	Yes	2018-08-07	18495270	2311908750	2172958062	93.99	6.44	SRX2914678
P337	'Hua Yu Lu'	P. persica (L.) Batsch.	Zhejiang, China	Improved variety		China	Yes	2018-08-07	48427826	7264173900	6904501326	95.05	18.27	SRX5118038
P338	'Zao Xia Lu'	P. persica (L.) Batsch.	Zhejiang, China	Improved variety		China	Yes	2018-05-24	18531966	2316495750	2155449864	93.05	6.05	SRX2914638
P339	'Hangzhou Zao Shui Mi'	P. persica (L.) Batsch.	Zhejiang, China	Improved variety		China	Yes	2018-06-11	17234326	2154290750	2045459540	94.95	5.98	SRX2914641
P340	'Yu Lu'	P. persica (L.) Batsch.	Zhejiang, China	Improved variety		China	Yes	2018-08-07	18455788	2306973500	2158419360	93.56	5.87	SRX2914963
P341	'NJN76'	P. persica (L.) Batsch.	America	Improved variety		Europe and America	Yes	2018-06-24	38800586	5820087900	5380405677	92.45	14.78	SRX2914562
P342	'Bailey'	P. persica (L.) Batsch.	America	Improved variety		Europe and America	Yes	2018-08-08	32130348	4819552200	4557595751	94.56	12.63	SRX2914565
P343	'Legrand'	P. persica (L.) Batsch.	America	Improved variety		Europe and America	Yes	2018-08-06	39203204	5880480600	5588333630	95.03	15.63	SRX2914570
P344	'May Fire'	P. persica (L.) Batsch.	America	Improved variety		Europe and America	Yes	2018-05-26	37992606	5698890900	5319166547	93.34	14.76	SRX2914574
P345	'Elberta'	P. persica (L.) Batsch.	America	Improved variety		Europe and America	Yes	2018-08-07	36300978	5445146700	5169768644	94.94	14.18	SRX4994102
P346	'Redhaven'	P. persica (L.) Batsch.	America	Improved variety		Europe and America	Yes	2018-07-07	40075328	6011299200	5659252301	94.14	15.47	SRX2914581
P347	'Phillips'	P. persica (L.) Batsch.	America	Improved variety		Europe and America	Yes	2018-08-07	33013552	4952032800	4725540457	95.43	13.81	SRX2914582
P348	'NJC77'	P. persica (L.) Batsch.	America	Improved variety		Europe and America	Yes	2018-07-13	28712596	4306889400	4068166247	94.46	11.15	SRX2914592
P349	'Maravilha'	P. persica (L.) Batsch.	America	Improved variety		Europe and America	Yes	2018-06-18	12678854	1584856750	1538611314	97.08	4.83	SRX2914600
P350	'Cullinan'	P. persica (L.) Batsch.	America	Improved variety		Europe and America	Yes	2018-07-16	11984068	1498008500	1433927120	95.72	4.39	SRX2914603
P351	'Regina'	P. persica (L.) Batsch.	America	Improved variety		Europe and America	Yes	2018-07-09	11746988	1468373500	1414900207	96.36	4.36	SRX2914604
P352	'Early Crawford'	P. persica (L.) Batsch.	America	Improved variety		Europe and America	Yes	2018-08-07	9519796	1189974500	1147753442	96.45	3.59	SRX2914605
P353	'Flordaking'	P. persica (L.) Batsch.	America	Improved variety		Europe and America	Yes	2018-06-15	14076946	1759618250	1690560526	96.08	5.16	SRX2914606
P354	'Flordagold'	P. persica (L.) Batsch.	America	Improved variety		Europe and America	Yes	2018-06-30	12502860	1562857500	1515191722	96.95	4.62	SRX2914607
P355	'Spring baby'	P. persica (L.) Batsch.	America	Improved variety		Europe and America	Yes	2018-05-26	11972150	1496518750	1449224297	96.84	4.46	SRX2914608
P356	'Texstar'	P. persica (L.) Batsch.	America	Improved variety		Europe and America	Yes	2018-06-30	13658076	1707259500	1661355738	97.31	5.12	SRX5117969
P357	'NJC108'	P. persica (L.) Batsch.	America	Improved variety		Europe and America	Yes	2018-06-21	11436144	1429518000	1381834550	96.66	4.33	SRX2914611
P358	'Dicon'	P. persica (L.) Batsch.	America	Improved variety		Europe and America	Yes	2018-08-07	10595670	1324458750	1277590644	96.46	4.14	SRX2914613
P359	'Babygold 5#'	P. persica (L.) Batsch.	America	Improved variety		Europe and America	Yes	2018-07-29	13003798	1625474750	1567646074	96.44	4.71	SRX2914614
P360	'Stark Saturn'	P. persica (L.) Batsch.	America	Improved variety		Europe and America	Yes	2018-07-11	8660910	1082613750	1038152034	95.89	3.31	SRX5117972
P361	'Mayglo'	P. persica (L.) Batsch.	America	Improved variety		Europe and America	Yes	2018-06-15	13618934	1702366750	1648579602	96.84	5.19	SRX2914623
P362	'NJN80'	P. persica (L.) Batsch.	America	Improved variety		Europe and America	Yes	2018-06-29	12684782	1585597750	1512496274	95.39	4.83	SRX2914625
P363	'Snow Queen'	P. persica (L.) Batsch.	America	Improved variety		Europe and America	Yes	2018-07-02	9606172	1200771500	1161742739	96.75	3.55	SRX2914628
P364	'Armking'	P. persica (L.) Batsch.	America	Improved variety		Europe and America	Yes	2018-06-20	12636852	1579606500	1513035237	95.79	4.66	SRX2914629
P365	'Early Red 2#'	P. persica (L.) Batsch.	America	Improved variety		Europe and America	Yes	2018-06-27	9317166	1164645750	1119194370	96.1	3.5	SRX2914630
P366	'Hardired'	P. persica (L.) Batsch.	America	Improved variety		Europe and America	Yes	2018-07-28	10605566	1325695750	1279725874	96.53	4.07	SRX2914633
P367	'Springtime'	P. persica (L.) Batsch.	America	Improved variety		Europe and America	Yes	2018-06-02	17448676	2181084500	2088295829	95.75	6.14	SRX2914647
P368	'Amusiding'	P. persica (L.) Batsch.	America	Improved variety		Europe and America	Yes	2018-06-11	19074664	2384333000	2265383942	95.01	6.53	SRX5117965
P369	'Robin'	P. persica (L.) Batsch.	America	Improved variety		Europe and America	Yes	2018-06-18	18988602	2373575250	2245971609	94.62	6.34	SRX2914653
P370	'Spring gold'	P. persica (L.) Batsch.	America	Improved variety		Europe and America	Yes	2018-06-21	16595520	2074440000	1971582596	95.04	5.59	SRX2914685
P371	'June Gold'	P. persica (L.) Batsch.	America	Improved variety		Europe and America	Yes	2018-06-22	17552806	2194100750	2083312007	94.95	6.04	SRX2914686
P372	'Fayette'	P. persica (L.) Batsch.	America	Improved variety		Europe and America	Yes	2018-06-21	16324654	2040581750	1939949515	95.07	5.58	SRX5117950
P373	'Fay Elberta'	P. persica (L.) Batsch.	America	Improved variety		Europe and America	Yes	2018-08-07	18461698	2307712250	2194761321	95.11	6.41	SRX2914689
P374	'Harmony'	P. persica (L.) Batsch.	America	Improved variety		Europe and America	Yes	2018-07-16	20590000	2573750000	2408810017	93.59	6.68	SRX2914693
P375	'Redtop'	P. persica (L.) Batsch.	America	Improved variety		Europe and America	Yes	2018-07-13	17259886	2157485750	2049546154	95	5.69	SRX2914696
P376	'NJC105'	P. persica (L.) Batsch.	America	Improved variety		Europe and America	Yes	2018-06-30	18874582	2359322750	2232904497	94.64	6.27	SRX5117951
P377	'NJC83'	P. persica (L.) Batsch.	America	Improved variety		Europe and America	Yes	2018-07-11	18788562	2348570250	2203115055	93.81	6.32	SRX2914612
P378	'Globehaven'	P. persica (L.) Batsch.	America	Improved variety		Europe and America	Yes	2018-07-18	17946094	2243261750	2123848384	94.68	6.21	SRX2914716
P379	'Babygold 6#'	P. persica (L.) Batsch.	America	Improved variety		Europe and America	Yes	2018-07-27	19967406	2495925750	2376070816	95.2	6.52	SRX2914717
P380	'NJC47'	P. persica (L.) Batsch.	America	Improved variety		Europe and America	Yes	2018-08-07	16844304	2105538000	2001443498	95.06	5.53	SRX5117952
P381	'Sunhigh'	P. persica (L.) Batsch.	America	Improved variety		Europe and America	Yes	2018-06-18	17903976	2237997000	2096603125	93.68	5.91	SRX2914723
P382	'Fortuna'	P. persica (L.) Batsch.	America	Improved variety		Europe and America	Yes	2018-08-07	15413568	1926696000	1788195255	92.81	5.37	SRX2914725
P383	'Sunblaze'	P. persica (L.) Batsch.	America	Improved variety		Europe and America	Yes	2018-06-24	17935796	2241974500	2128384115	94.93	5.99	SRX5117955
P384	'Sunraycer'	P. persica (L.) Batsch.	America	Improved variety		Europe and America	Yes	2018-06-24	17403868	2175483500	2070583446	95.18	5.77	SRX5118029
P385	'Rose prince'	P. persica (L.) Batsch.	America	Improved variety		Europe and America	Yes	2018-07-09	19528862	2441107750	2325983058	95.28	6.59	SRX5118028
P386	'Summergrand'	P. persica (L.) Batsch.	America	Improved variety		Europe and America	Yes	2018-07-16	14696776	1837097000	1746501880	95.07	5.03	SRX2914743
P387	'Flavortop'	P. persica (L.) Batsch.	America	Improved variety		Europe and America	Yes	2018-07-28	21610652	2701331500	2550211542	94.41	7.21	SRX2914747
P388	'Red Diamond'	P. persica (L.) Batsch.	America	Improved variety		Europe and America	Yes	2018-07-15	13709324	1713665500	1629380704	95.08	4.53	SRX2914751
P389	'Flordadawn'	P. persica (L.) Batsch.	America	Improved variety		Europe and America	Yes	2018-06-20	19599326	2449915750	2309940259	94.29	6.3	SRX5118026
P390	'Carson'	P. persica (L.) Batsch.	America	Improved variety		Europe and America	Yes	2018-07-30	19050724	2381340500	2245377585	94.29	6.57	SRX5118032
P391	'Harko'	P. persica (L.) Batsch.	Canada	Improved variety		Europe and America	Yes	2018-07-07	17232450	2154056250	2027443304	94.12	5.79	SRX2914692
P392	'Fuzalode'	P. persica (L.) Batsch.	France	Improved variety		Europe and America	Yes	2018-07-11	13026860	1628357500	1556199902	95.57	5.03	SRX2914632
P393	'Maria Serena'	P. persica (L.) Batsch.	Italy	Improved variety		Europe and America	Yes	2018-06-27	37016444	5552466600	5272028106	94.95	14.41	SRX2914580
P394	'Favolate 2#'	P. persica (L.) Batsch.	Italy	Improved variety		Europe and America	Yes	2018-06-21	10656238	1332029750	1283409393	96.35	4	SRX2914601
P395	'Fertilia Morettini'	P. persica (L.) Batsch.	Italy	Improved variety		Europe and America	Yes	2018-06-22	14855794	1856974250	1791893533	96.5	5.51	SRX2914602
P396	'Croce del Sud'	P. persica (L.) Batsch.	Italy	Improved variety		Europe and America	Yes	2018-07-15	9181062	1147632750	1110527761	96.77	3.49	SRX2914626
P397	'Nectagrand 4#'	P. persica (L.) Batsch.	Italy	Improved variety		Europe and America	Yes	2018-06-25	9901422	1237677750	1186805565	95.89	3.77	SRX5117973
P398	'Nectaross'	P. persica (L.) Batsch.	Italy	Improved variety		Europe and America	Yes	2018-08-08	12443102	1555387750	1502803435	96.62	4.81	SRX2914631
P399	'Nectagrand 2#'	P. persica (L.) Batsch.	Italy	Improved variety		Europe and America	Yes	2018-06-24	12683040	1585380000	1502847813	94.79	4.08	SRX2914741
P400	'Okitsu'	P. persica (L.) Batsch.	Japan	Improved variety		Japan and South Korea	Yes	2018-07-24	43351124	6502668600	6155624209	94.66	16.96	SRX4994091
P401	'Hakuho'	P. persica (L.) Batsch.	Japan	Improved variety		Japan and South Korea	Yes	2018-07-07	33007650	4951147500	4648127968	93.88	12.74	SRX2914566
P402	'Okubo'	P. persica (L.) Batsch.	Japan	Improved variety		Japan and South Korea	Yes	2018-07-13	38981176	5847176400	5527383481	94.53	14.69	SRX2914567
P403	'Sunago Wase'	P. persica (L.) Batsch.	Japan	Improved variety		Japan and South Korea	Yes	2018-06-18	9994932	1249366500	1140472223	91.28	3.55	SRX2914594
P404	'Matsumori'	P. persica (L.) Batsch.	Japan	Improved variety		Japan and South Korea	Yes	2018-07-02	9692734	1211591750	1110434337	91.65	3.49	SRX2914596
P405	'Kawanakajima Hakuto'	P. persica (L.) Batsch.	Japan	Improved variety		Japan and South Korea	Yes	2018-07-27	10122216	1265277000	1193101560	94.3	3.74	SRX2914597
P406	'Kanoiwa'	P. persica (L.) Batsch.	Japan	Improved variety		Japan and South Korea	Yes	2018-06-18	9197364	1149670500	1046068398	90.99	3.22	SRX2914598
P407	'Okayama Wase'	P. persica (L.) Batsch.	Japan	Improved variety		Japan and South Korea	Yes	2018-06-18	17038784	2129848000	2023742171	95.02	5.33	SRX2914650
P408	'Kurakata Wase'	P. persica (L.) Batsch.	Japan	Improved variety		Japan and South Korea	Yes	2018-07-04	18044722	2255590250	2153758032	95.49	5.91	SRX2914656
P409	'Denjiulo'	P. persica (L.) Batsch.	Japan	Improved variety		Japan and South Korea	Yes	2018-06-30	19687624	2460953000	2357309773	95.79	6.67	SRX2914657
P410	'Asama Hakuto'	P. persica (L.) Batsch.	Japan	Improved variety		Japan and South Korea	Yes	2018-07-11	17857030	2232128750	2070814999	92.77	5.75	SRX2914665
P411	'Kogetsu'	P. persica (L.) Batsch.	Japan	Improved variety		Japan and South Korea	Yes	2018-07-11	17957468	2244683500	2098202507	93.47	6	SRX2914666
P412	'Benishimizu'	P. persica (L.) Batsch.	Japan	Improved variety		Japan and South Korea	Yes	2018-07-11	17961738	2245217250	2103637616	93.69	6.04	SRX2914667
P413	'Hakuto'	P. persica (L.) Batsch.	Japan	Improved variety		Japan and South Korea	Yes	2018-07-27	16717538	2089692250	1958461507	93.72	5.46	SRX2914669
P414	'Kouyou Hakuto'	P. persica (L.) Batsch.	Japan	Improved variety		Japan and South Korea	Yes	2018-07-22	19460954	2432619250	2269428125	93.29	6.48	SRX2914670
P415	'Kanto 5#'	P. persica (L.) Batsch.	Japan	Improved variety		Japan and South Korea	Yes	2018-07-28	17921628	2240203500	2113924141	94.36	5.95	SRX2914720
P416	'Myojo'	P. persica (L.) Batsch.	Japan	Improved variety		Japan and South Korea	Yes	2018-07-28	16083436	2010429500	1906481340	94.83	5.22	SRX5117953
P417	'Yumyeong'	P. persica (L.) Batsch.	South Korea	Improved variety		Japan and South Korea	Yes	2018-08-07	12515156	1564394500	1438285676	91.94	4.52	SRX2914599
P418	'Cheonhong'	P. persica (L.) Batsch.	South Korea	Improved variety		Japan and South Korea	Yes	2018-07-11	9650954	1206369250	1108507874	91.89	3.45	SRX2914624
The codes for the six geographic regions are Northwest China (NWC), YunGui plateau (YGC), Northeast China (NEC), Northern China (NC), the middle and lower reaches of the Changjiang River (MLCJ), and Southern China (SC). ‘Y’ indicated the accession has been phenotyped for GWAS of fruit weight, sugar, acid, and polyphenol content in fruit.

## Sheet: Table S2
Table S2. The accession-specific SNP in different population.
Population		Accession number	Accession-specific SNP	SNPs/accession
Wild relative species		45	26246	583.24
Wild peaches		31	1640	52.9
Ornamental peaches		29	2402	82.83
Edible landraces		152	5229	34.4
Improved varieties	Total	161	6065	37.67
	China	83	3288	39.61
	Japan and South Korea	19	658	34.63
	Europe and America	59	2119	35.92

## Sheet: Table S3
Table S3. Distribution of SNPs in 8 chromosomes of peach.
Chromosome	Length	SNP number	SNP/kb
1	47851208	591110	80.95
2	30405870	389106	78.14
3	27368013	330527	82.8
4	25843236	317084	81.5
5	18496696	228418	80.98
6	30767194	389421	79.01
7	22388614	291282	76.86
8	22573980	293290	76.97
Total	225694811	2830238	79.74

## Sheet: Table S4
Table S4 Validation of SNPs using the Sequenom MassARRAY platform.
	Accession sequenced at low depth (≤5×)		Accession sequenced at middle depth (5~10×)		Accession sequenced at high depth (≥10×)		Total varieties
	Number	Percent (%)	Number	Percent (%)	Number	Percent (%)	Number	Percent (%)
Untyped	42		9		16		67
Consistent homozygous loci	442		439		1568		2449
Inconsistent homozygous loci	30		22		34		86
Consistent heterozygous loci	35		69		277		381
Inconsistent heterozygous loci	2		11		41		54
Percent of untyped loci		0.0762		0.0164		0.0083		0.0221
The accuracy rate of all loci		0.9371		0.939		0.9609		0.9529

## Sheet: Table S5
Table S5. Levels of genetic differentiation (Fst) in different populations.
	Wild related species	Wild peaches	Ornamental peaches	Edible landraces	Improved varieties
Wild related species	0
Wild peach	0.5	0
Ornamental peach	0.5	0.02	0
Landrace	0.59	0.04	0.07	0
Improved varieties	0.61	0.09	0.11	0.06	0

## Sheet: Table S6
Table S6. Identification of selection sweeps for domestication and improvement calculated by two methods.
Chromosome	Start (Mb)	End (Mb)	Calculated according to π value		Calculated according to XP-EHH value
			Domestication	Improvement	Domestication	Improvement
1	0.65	0.7		+		+
1	0.7	0.75				+
1	0.75	0.8				+
1	0.8	0.85				+
1	1	1.05	+
1	2.45	2.5				+
1	5.35	5.4		+
1	5.5	5.55		+
1	5.55	5.6		+
1	5.65	5.7		+
1	6.05	6.1	+
1	6.15	6.2			+
1	6.4	6.45		+
1	6.85	6.9		+		+
1	8.5	8.55	+
1	9.55	9.6	+
1	9.6	9.65	+
1	10.6	10.65	+
1	10.85	10.9	+
1	11.2	11.25			+
1	11.35	11.4		+
1	11.45	11.5		+
1	12.75	12.8				+
1	12.8	12.85				+
1	13.3	13.35	+
1	14.3	14.35				+
1	14.35	14.4				+
1	14.45	14.5				+
1	14.5	14.55		+		+
1	14.55	14.6				+
1	15.45	15.5		+
1	15.5	15.55		+
1	15.55	15.6		+
1	15.6	15.65	+
1	15.65	15.7	+
1	15.85	15.9		+
1	17.2	17.25	+
1	17.65	17.7		+
1	18.3	18.35	+
1	18.45	18.5				+
1	18.5	18.55			+
1	18.55	18.6			+
1	18.7	18.75		+
1	19.1	19.15		+
1	19.3	19.35	+
1	19.4	19.45	+
1	21.25	21.3				+
1	23.45	23.5	+
1	23.6	23.65	+
1	23.7	23.75	+
1	25.05	25.1	+		+
1	25.1	25.15			+
1	25.4	25.45				+
1	25.45	25.5				+
1	25.5	25.55				+
1	25.6	25.65	+
1	26.1	26.15			+
1	26.15	26.2			+	+
1	26.2	26.25			+	+
1	26.25	26.3			+	+
1	26.3	26.35				+
1	26.55	26.6	+
1	26.9	26.95				+
1	26.95	27				+
1	27	27.05				+
1	27.05	27.1				+
1	27.1	27.15				+
1	27.3	27.35				+
1	27.35	27.4				+
1	29.9	29.95	+
1	30.05	30.1	+
1	30.15	30.2	+
1	31.4	31.45	+
1	31.45	31.5			+
1	31.65	31.7			+
1	31.7	31.75			+
1	31.75	31.8	+		+
1	31.9	31.95			+
1	31.95	32			+
1	32	32.05			+
1	32.6	32.65	+
1	34.2	34.25	+
1	34.25	34.3	+
1	34.35	34.4	+
1	35.2	35.25	+
1	36.9	36.95	+
1	37.15	37.2	+
1	37.3	37.35				+
1	37.35	37.4				+
1	39.2	39.25			+
1	39.25	39.3	+		+
1	39.35	39.4			+
1	39.75	39.8			+
1	40.45	40.5	+
1	40.65	40.7	+		+
1	40.7	40.75	+
1	40.8	40.85	+		+
1	40.85	40.9			+
1	40.9	40.95	+
1	41.35	41.4	+
1	42.05	42.1	+		+
1	42.1	42.15	+		+
1	42.15	42.2	+		+
1	42.2	42.25			+
1	42.25	42.3	+		+
1	42.3	42.35	+		+
1	42.35	42.4	+		+
1	42.4	42.45			+
1	42.45	42.5	+		+
1	42.5	42.55	+		+
1	42.55	42.6	+
1	42.6	42.65	+
1	42.65	42.7			+
1	42.95	43				+
1	43.4	43.45	+
1	43.6	43.65	+
1	43.65	43.7	+
1	43.75	43.8	+
1	44.45	44.5	+		+
1	44.5	44.55			+
1	44.8	44.85	+
1	45	45.05				+
1	45.3	45.35				+
1	45.4	45.45				+
1	45.45	45.5				+
1	46.45	46.5			+
1	46.7	46.75			+
1	46.75	46.8		+	+
1	46.8	46.85			+
1	46.85	46.9			+
1	46.9	46.95		+
1	47.05	47.1				+
1	47.1	47.15				+
1	47.3	47.35		+
1	47.75	47.8	+
2	0.7	0.75		+
2	0.8	0.85		+
2	0.85	0.9		+	+
2	0.9	0.95		+
2	1.95	2	+
2	9.5	9.55			+
2	11.25	11.3		+
2	11.5	11.55		+
2	14.3	14.35		+		+
2	14.35	14.4		+		+
2	14.4	14.45		+		+
2	14.45	14.5		+		+
2	15.15	15.2		+
2	15.55	15.6		+
2	17.9	17.95		+
2	17.95	18		+
2	18	18.05		+
2	18.1	18.15		+	+
2	18.2	18.25		+		+
2	18.25	18.3				+
2	18.3	18.35		+		+
2	18.35	18.4				+
2	18.4	18.45				+
2	18.45	18.5		+		+
2	18.5	18.55				+
2	18.55	18.6				+
2	19.3	19.35	+
2	19.65	19.7		+
2	19.75	19.8				+
2	20.25	20.3				+
2	20.3	20.35			+
2	20.35	20.4		+		+
2	20.4	20.45				+
2	20.45	20.5		+	+	+
2	21.05	21.1				+
2	21.1	21.15				+
2	23.8	23.85			+
2	24.25	24.3				+
2	24.3	24.35				+
2	24.65	24.7			+
2	24.7	24.75			+
2	24.75	24.8			+
2	24.8	24.85			+
2	25	25.05			+
2	25.35	25.4			+
2	25.65	25.7			+
2	25.95	26	+
2	26.4	26.45	+
2	27.15	27.2	+
2	27.25	27.3			+
2	27.3	27.35	+		+
2	27.35	27.4			+
2	27.4	27.45			+
2	27.45	27.5	+		+
2	27.5	27.55			+
2	27.55	27.6	+		+
2	27.6	27.65	+		+
2	27.65	27.7			+
2	27.75	27.8	+
2	28.7	28.75	+
2	29.5	29.55				+
3	2.35	2.4	+
3	2.4	2.45		+
3	2.45	2.5	+			+
3	2.5	2.55			+	+
3	2.55	2.6			+	+
3	2.6	2.65			+	+
3	2.65	2.7			+	+
3	2.7	2.75				+
3	2.75	2.8				+
3	3.7	3.75	+
3	5	5.05	+
3	5.5	5.55	+
3	5.95	6				+
3	6.05	6.1		+
3	6.65	6.7		+
3	9.7	9.75	+
3	9.75	9.8	+
3	10	10.05	+
3	11.05	11.1				+
3	11.1	11.15				+
3	11.15	11.2				+
3	11.2	11.25				+
3	11.25	11.3				+
3	11.3	11.35		+		+
3	11.35	11.4		+		+
3	11.4	11.45				+
3	11.9	11.95		+		+
3	12.6	12.65			+
3	13.75	13.8	+
3	13.95	14		+	+
3	14	14.05		+
3	14.05	14.1		+
3	15.35	15.4		+
3	16.75	16.8	+		+
3	16.85	16.9				+
3	17.8	17.85	+
3	17.95	18	+
3	18	18.05		+	+
3	18.05	18.1			+
3	18.1	18.15			+
3	18.15	18.2			+
3	18.2	18.25			+
3	18.25	18.3			+
3	18.3	18.35	+		+
3	18.35	18.4		+	+	+
3	18.4	18.45		+	+	+
3	18.45	18.5		+		+
3	18.5	18.55				+
3	18.95	19		+
3	19	19.05			+
3	19.65	19.7				+
3	19.7	19.75		+	+	+
3	19.75	19.8		+	+	+
3	19.8	19.85				+
3	20.05	20.1	+
3	20.1	20.15			+
3	20.15	20.2			+
3	20.35	20.4			+
3	21.15	21.2			+
3	21.8	21.85	+
3	21.9	21.95	+
3	23.45	23.5		+
3	24.05	24.1		+
3	24.1	24.15		+
3	24.25	24.3			+
3	24.3	24.35			+
3	24.45	24.5	+		+
3	24.5	24.55	+
3	24.55	24.6	+
3	24.65	24.7		+		+
3	24.7	24.75		+		+
3	24.75	24.8		+		+
3	24.85	24.9				+
3	25.95	26	+
3	26.45	26.5	+
3	26.5	26.55			+
4	1.55	1.6		+
4	1.6	1.65		+		+
4	1.65	1.7		+		+
4	1.7	1.75				+
4	1.75	1.8		+		+
4	1.8	1.85			+	+
4	1.85	1.9				+
4	1.9	1.95				+
4	1.95	2				+
4	2.05	2.1	+		+
4	2.1	2.15			+	+
4	2.15	2.2				+
4	2.2	2.25				+
4	2.25	2.3		+
4	3	3.05		+
4	4.35	4.4	+
4	6.8	6.85	+
4	7.55	7.6			+
4	7.6	7.65			+
4	7.7	7.75	+
4	7.75	7.8	+		+
4	7.8	7.85			+
4	8	8.05			+
4	8.05	8.1			+
4	8.1	8.15			+
4	8.15	8.2			+
4	8.85	8.9	+
4	9.3	9.35			+
4	9.35	9.4	+
4	11.15	11.2	+
4	11.5	11.55	+
4	11.6	11.65			+
4	11.65	11.7			+
4	11.7	11.75			+
4	11.75	11.8			+
4	11.8	11.85			+
4	11.85	11.9			+
4	11.9	11.95			+
4	11.95	12			+
4	14.55	14.6		+
4	15.95	16		+
4	16.1	16.15				+
4	16.15	16.2				+
4	16.2	16.25		+	+	+
4	16.25	16.3		+	+	+
4	16.3	16.35		+		+
4	16.35	16.4			+	+
4	16.4	16.45				+
4	16.55	16.6				+
4	16.6	16.65				+
4	16.65	16.7				+
4	18.45	18.5	+
4	18.5	18.55	+
4	19.1	19.15			+
4	19.55	19.6			+
5	0.15	0.2		+
5	0.35	0.4		+
5	0.55	0.6	+
5	1.5	1.55		+
5	1.55	1.6		+
5	1.6	1.65		+		+
5	1.75	1.8		+
5	1.8	1.85		+		+
5	1.85	1.9		+		+
5	1.9	1.95		+		+
5	1.95	2		+		+
5	2	2.05				+
5	2.3	2.35		+
5	2.35	2.4		+		+
5	2.4	2.45		+		+
5	2.45	2.5		+		+
5	2.5	2.55		+		+
5	2.55	2.6				+
5	2.6	2.65				+
5	2.65	2.7		+
5	2.7	2.75		+
5	2.75	2.8		+
5	2.8	2.85			+	+
5	2.85	2.9		+
5	3.7	3.75		+		+
5	3.75	3.8				+
5	3.8	3.85				+
5	3.85	3.9		+		+
5	3.9	3.95		+		+
5	3.95	4		+
5	4	4.05		+
5	4.05	4.1				+
5	4.1	4.15				+
5	4.15	4.2		+
5	4.35	4.4		+
5	4.4	4.45		+
5	4.45	4.5		+
5	4.5	4.55		+
5	7.75	7.8	+
5	7.9	7.95	+
5	9.15	9.2	+
5	10.75	10.8		+
5	12.05	12.1			+
5	12.1	12.15			+
5	12.15	12.2			+
5	12.2	12.25			+
5	12.25	12.3			+
5	12.3	12.35	+
5	12.45	12.5	+
5	13.25	13.3	+
5	14.95	15		+
5	15	15.05			+
5	15.05	15.1			+
5	15.1	15.15			+
5	15.15	15.2			+
5	15.25	15.3	+		+
5	15.3	15.35	+
5	15.45	15.5			+
5	15.55	15.6	+
5	15.6	15.65			+
5	15.65	15.7			+
5	15.75	15.8	+
5	15.9	15.95		+	+
5	15.95	16			+
5	16	16.05			+
5	16.15	16.2	+
5	16.2	16.25		+	+
5	16.25	16.3			+
5	16.3	16.35	+
5	16.35	16.4	+
5	16.4	16.45	+
5	16.45	16.5			+
5	17.05	17.1	+
5	17.4	17.45	+
5	17.6	17.65	+
5	17.7	17.75	+
5	17.75	17.8	+
5	17.8	17.85	+
5	17.85	17.9			+
5	17.9	17.95			+
5	17.95	18	+		+
5	18	18.05			+
5	18.05	18.1			+
5	18.1	18.15			+
5	18.15	18.2	+
5	18.3	18.35	+		+
5	18.35	18.4			+
5	18.4	18.45	+		+
5	18.45	18.5			+
6	1	1.05	+
6	1.95	2			+
6	2	2.05	+		+
6	2.05	2.1			+
6	2.5	2.55				+
6	2.55	2.6				+
6	2.6	2.65				+
6	4.75	4.8				+
6	4.8	4.85				+
6	4.85	4.9		+		+
6	4.9	4.95				+
6	5.2	5.25		+		+
6	5.5	5.55		+
6	5.6	5.65		+		+
6	5.65	5.7		+
6	5.7	5.75		+		+
6	5.75	5.8		+		+
6	5.8	5.85				+
6	5.85	5.9		+		+
6	5.9	5.95		+		+
6	5.95	6				+
6	6	6.05		+
6	6.05	6.1		+		+
6	6.1	6.15		+		+
6	6.15	6.2		+
6	6.2	6.25				+
6	6.35	6.4		+
6	6.55	6.6		+
6	6.75	6.8		+
6	6.85	6.9		+
6	6.9	6.95		+
6	8.85	8.9	+		+
6	8.9	8.95		+	+
6	8.95	9			+
6	9	9.05			+
6	9.05	9.1		+	+
6	9.1	9.15	+		+
6	9.15	9.2			+
6	9.2	9.25			+
6	9.25	9.3			+
6	9.3	9.35			+
6	9.4	9.45			+
6	9.6	9.65		+
6	9.65	9.7			+
6	9.7	9.75			+
6	9.75	9.8		+		+
6	9.8	9.85				+
6	9.85	9.9				+
6	10.75	10.8				+
6	10.8	10.85				+
6	11.05	11.1		+		+
6	11.1	11.15				+
6	11.15	11.2				+
6	11.2	11.25		+
6	11.5	11.55			+
6	12.15	12.2		+
6	12.85	12.9	+
6	14.15	14.2	+
6	16.65	16.7		+
6	17.25	17.3				+
6	17.3	17.35				+
6	17.35	17.4				+
6	17.75	17.8		+
6	18	18.05				+
6	18.1	18.15		+		+
6	18.15	18.2				+
6	18.2	18.25		+
6	18.3	18.35			+
6	18.35	18.4			+	+
6	18.4	18.45			+	+
6	18.55	18.6			+
6	18.6	18.65	+		+
6	18.65	18.7	+
6	18.75	18.8			+
6	18.85	18.9			+
6	18.9	18.95			+
6	18.95	19			+
6	21.35	21.4			+
6	21.4	21.45			+
6	21.7	21.75		+	+
6	21.75	21.8			+
6	21.95	22	+
6	23.1	23.15			+
6	23.15	23.2			+
6	23.2	23.25			+
6	26.25	26.3			+
6	30.15	30.2	+
6	30.25	30.3			+
6	30.3	30.35			+
6	30.45	30.5	+
6	30.5	30.55	+
6	30.55	30.6	+
7	1.65	1.7		+
7	4.5	4.55				+
7	4.55	4.6				+
7	4.6	4.65				+
7	4.65	4.7				+
7	4.7	4.75				+
7	5.55	5.6		+
7	7.95	8				+
7	8	8.05				+
7	8.05	8.1				+
7	8.1	8.15				+
7	8.15	8.2				+
7	8.2	8.25				+
7	8.25	8.3				+
7	8.3	8.35				+
7	8.4	8.45				+
7	8.45	8.5				+
7	8.5	8.55				+
7	8.55	8.6				+
7	8.6	8.65				+
7	8.65	8.7				+
7	8.7	8.75				+
7	8.85	8.9	+
7	8.9	8.95			+	+
7	8.95	9	+		+	+
7	9	9.05				+
7	9.05	9.1				+
7	9.15	9.2	+
7	9.2	9.25	+
7	9.35	9.4				+
7	9.4	9.45		+		+
7	9.45	9.5				+
7	9.5	9.55				+
7	9.55	9.6				+
7	9.6	9.65				+
7	9.65	9.7				+
7	9.7	9.75				+
7	9.85	9.9				+
7	9.9	9.95				+
7	9.95	10				+
7	10	10.05				+
7	10.8	10.85		+
7	10.9	10.95			+
7	11.15	11.2		+
7	11.65	11.7		+
7	12.55	12.6			+
7	13.1	13.15	+
7	13.5	13.55		+
7	14.6	14.65			+
7	15.4	15.45			+
7	16.65	16.7			+
7	16.7	16.75			+
7	16.75	16.8	+		+
7	16.8	16.85			+
7	16.85	16.9	+		+
7	16.9	16.95	+		+
7	16.95	17	+
7	17.35	17.4			+
7	17.6	17.65			+
7	17.65	17.7			+
7	20.05	20.1	+
7	20.3	20.35	+
7	21.6	21.65	+
7	21.65	21.7	+		+
7	21.7	21.75			+
7	21.75	21.8		+	+
8	1.1	1.15			+
8	1.2	1.25			+
8	1.85	1.9		+		+
8	1.9	1.95				+
8	1.95	2		+		+
8	2.5	2.55				+
8	2.55	2.6				+
8	2.6	2.65		+		+
8	2.65	2.7		+		+
8	2.7	2.75		+		+
8	2.75	2.8		+		+
8	2.8	2.85		+		+
8	2.95	3				+
8	3.2	3.25				+
8	3.3	3.35		+
8	3.35	3.4		+
8	3.55	3.6		+
8	3.6	3.65		+
8	3.95	4		+
8	4	4.05		+
8	4.05	4.1		+
8	5.15	5.2		+
8	6.45	6.5		+
8	6.65	6.7			+
8	6.7	6.75			+
8	6.8	6.85			+
8	9.85	9.9		+
8	11.2	11.25				+
8	11.3	11.35			+
8	11.35	11.4				+
8	11.4	11.45				+
8	11.45	11.5				+
8	11.5	11.55				+
8	11.55	11.6				+
8	11.6	11.65				+
8	12.45	12.5	+
8	13.1	13.15	+
8	13.2	13.25			+
8	13.25	13.3			+
8	13.3	13.35	+		+
8	13.35	13.4	+
8	13.85	13.9			+
8	14.85	14.9	+
8	14.9	14.95	+
8	15.35	15.4	+
8	15.45	15.5	+
8	18.35	18.4				+
8	20.45	20.5			+
8	20.5	20.55			+
8	20.55	20.6	+
8	20.65	20.7			+
8	20.7	20.75	+		+
8	20.75	20.8			+
8	20.8	20.85	+		+
8	20.85	20.9			+
8	20.9	20.95			+
8	20.95	21		+
8	21.85	21.9			+	+
8	21.9	21.95			+	+
8	21.95	22			+	+
8	22	22.05			+	+
8	22.05	22.1			+	+
8	22.1	22.15			+
8	22.15	22.2			+
8	22.3	22.35	+
8	22.4	22.45	+		+
8	22.5	22.55	+
The selection sweeps of domestication were identified according to the genetic diversity (π) or XP-EHH methods between the wild related species group and wild, ornamental peach, landraces, and improved varieties. The improvement regions were identified according to the π or XP-EHH value between landraces and improved varieties. The “+” indicated the regions were under selection.

## Sheet: Table S7
Table S7. Comparison of the reported domestication QTLs with domestication sweeps identified in this study.
Chromosome	The nearest marker	The estimated position (Mb)	Population	Reference	Sweep position (Mb)	πwild related species/πtotal P. persica	πlandrace/πimproved variety
1	PC102	10.8	BC2, ‘Zephyr’ × [‘Summergrand’ × (‘P. davidiana cv. P1908’ ×‘Summergrand’)]	Quilot et al., 2004	10.85-10.90	10.61
	SNP_IGA_32535	12.3	F2, ‘NJ Weeping’ × ‘Bounty	Linge et al., 2015
	PC30	15	BC2, ‘Zephyr’ × [‘Summergrand’ × (‘P. davidiana cv. P1908’ ×‘Summergrand’)]	Desnoues et al., 2016
	BPPCT016	36.1	F1, ‘Contender’ × ‘Ambra’	Eduardo et al., 2011	36.90-36.95	10.41
	SNP_IGA_121534	41.7	F1, ‘Venus’ × ‘Big Top’	Zeballos et al., 2016	41.35-41.40	9.21
	SNP_IGA_135854	43.1	F2, ‘NJ Weeping’ × ‘Bounty	Linge et al., 2015
2	SNP_IGA_170137	4.8	F2, ‘NJ Weeping’ × ‘Bounty	Linge et al., 2015
	UDP98-025	5.7	F1, ‘Contender’ × ‘Ambra’	Eduardo et al., 2011
	SNP_IGA_205001	7.2	F2, ‘NJ Weeping’ × ‘Bounty	Linge et al., 2015
	CC115	23	BC2, ‘Zephyr’ × [‘Summergrand’ × (‘P. davidiana cv. P1908’ ×‘Summergrand’)]	Quilot et al., 2004
	UDP98-406	27.6	F1, ‘Bolero’ × ‘OroA’	Eduardo et al., 2011	27.55-27.60	10.03
3	SNP_IGA_291987	1.3	BC2, ‘Zephyr’ × [‘Summergrand’ × (‘P. davidiana cv. P1908’ ×‘Summergrand’)]	Desnoues et al., 2016
	SNP_IGA_355590	22.2	F2, ‘NJ Weeping’ × ‘Bounty	Linge et al., 2015
	SNP_IGA_356179	22.3	F2, ‘NJ Weeping’ × ‘Bounty	Linge et al., 2015
4	EPDCU5060	0.5	BC2, ‘Zephyr’ × [‘Summergrand’ × (‘P. davidiana cv. P1908’ ×‘Summergrand’)]	Desnoues et al., 2016	1.55-1.60		4.22
	CC129	2.9	BC2, ‘Zephyr’ × [‘Summergrand’ × (‘P. davidiana cv. P1908’ ×‘Summergrand’)]	Quilot et al., 2004	3.00-3.05		3.9
	SNP_IGA_385272	3.8	F2, ‘NJ Weeping’ × ‘Bounty	Linge et al., 2015
	UDP96-003	8	F2, ‘Akame’ × ‘Juseitou’	Yamamoto et al., 2001
	SNP_IGA_406846	9.9	F2, ‘NJ Weeping’ × ‘Bounty	Linge et al., 2015
	SNP_IGA_408981	10.3	F1, ‘Venus’ × ‘Big Top’	Zeballos et al., 2016
	SNP_IGA_409544	10.4	BC2, ‘Zephyr’ × [‘Summergrand’ × (‘P. davidiana cv. P1908’ ×‘Summergrand’)]	Desnoues et al., 2016
	SNP_IGA_410336	10.7	F2, ‘NJ Weeping’ × ‘Bounty	Linge et al., 2015
	EPPISF032	17.3	F1, ‘Contender’ × ‘Ambra’	Eduardo et al., 2011
	SNP_IGA_467302	19	F1, ‘Venus’ × ‘Big Top’	Zeballos et al., 2016
	EndoPG	19.1	F1, ‘Contender’ × ‘Ambra’	Eduardo et al., 2011
	SNP_IGA_525520	23.6	F1, ‘Venus’ × ‘Big Top’	Zeballos et al., 2016
	CFF4	25.5	BC2, ‘Zephyr’ × [‘Summergrand’ × (‘P. davidiana cv. P1908’ ×‘Summergrand’)]	Quilot et al., 2004
5	SNP_IGA_572303	5.7	F2, ‘NJ Weeping’ × ‘Bounty	Linge et al., 2015
	SNP_IGA_574551	6.3	F2, ‘NJ Weeping’ × ‘Bounty	Linge et al., 2015
	AG108	17.4	BC2, ‘Zephyr’ × [‘Summergrand’ × (‘P. davidiana cv. P1908’ ×‘Summergrand’)]	Quilot et al., 2004	17.55-17.60	14.13
6	UDP021	20	F1, ‘Bolero’ × ‘OroA’	Eduardo et al., 2011
	SNP_IGA_669050	20.1	F2, ‘NJ Weeping’ × ‘Bounty	Linge et al., 2015
	SNP_IGA_669440	20.2	F2, ‘NJ Weeping’ × ‘Bounty	Linge et al., 2015
	UDP412	22.4	F1, ‘Contender’ × ‘Ambra’	Eduardo et al., 2011	21.95-22.00	15.27
	SNP_IGA_688317	26.2	BC2, ‘Zephyr’ × [‘Summergrand’ × (‘P. davidiana cv. P1908’ ×‘Summergrand’)]	Desnoues et al., 2016
	Pgl1	27.3	F2, ‘Fantasia’ × ‘Ferjalou Jalousia’	Dirlewanger et al., 1999
	FG25	27.8	F2, ‘Fantasia’ × ‘Ferjalou Jalousia’	Etienne et al., 2002
7	CFF11	13.6	BC2, ‘Zephyr’ × [‘Summergrand’ × (‘P. davidiana cv. P1908’ ×‘Summergrand’)]	Quilot et al., 2004	13.50-13.55		4.09
	CFF11	13.6	BC2, ‘Zephyr’ × [‘Summergrand’ × (‘P. davidiana cv. P1908’ ×‘Summergrand’)]	Desnoues et al., 2016
	SNP_IGA_776826	14.9	F2, ‘NJ Weeping’ × ‘Bounty	Linge et al., 2015
8	UDP96-015	1.3	F2, ‘Akame’ × ‘Juseitou’	Yamamoto et al., 2001	1.85-1.90		4.33
	UDP96-015	4.6	F2, ‘Akame’ × ‘Juseitou’	Yamamoto et al., 2001	5.15-5.20		5
	BPPCT033	8.9	F1, ‘Venus’ × ‘Big Top’	Zeballos et al., 2016	9.85-9.90		5.73
	SNP_IGA_835981	10.5	F1, ‘Venus’ × ‘Big Top’	Zeballos et al., 2016
	M6a	10.9	F2, ‘Akame’ × ‘Juseitou’	Yamamoto et al., 2001

## Sheet: Table S8
Table S8. The physical location of highly differentiated sweep regions associated with domestication and improvement in peach.
	Chr.	Start (Mb)	End (Mb)	Gene accession	Gene functions	Biological process
Domestication	1	42.25	42.4	Prupe.1G513400	Probable leucine-rich repeat receptor-like protein kinase	n/a
				Prupe.1G513500	Uncharacterized WD repeat-containing protein C2A9.03	n/a
				Prupe.1G513600	Ethylene-responsive transcription factor RAP2-4	Cellular response to stress, cytokinin-activated signaling pathway, ethylene-activated signaling pathway, regulation of cell differentiation
				Prupe.1G513700	Endoplasmic reticulum-Golgi intermediate compartment protein 3
				Prupe.1G513800	Probable trehalose-phosphate phosphatase D	Response to salt stress, trehalose biosynthetic process
				Prupe.1G513900	Late embryogenesis abundant (LEA) hydroxyproline-rich glycoprotein family	n/a
				Prupe.1G514000	F-box protein	Auxin-activated signaling pathway, positive regulation of cell division, protein ubiquitination
				Prupe.1G514100	Probable leucine-rich repeat receptor-like protein kinase	Jasmonic acid and ethylene-dependent systemic resistance, regulation of innate immune response
				Prupe.1G514200	Probable LRR receptor-like serine/threonine-protein kinase	Jasmonic acid and ethylene-dependent systemic resistance, regulation of innate immune response
				Prupe.1G514300	Mitochondrial transcription termination factor family protein	Chloroplast organization, developmental process, regulation of transcription, ribosome assembly, RNA splicing
				Prupe.1G514400	n/a	n/a
				Prupe.1G514500	Tetratricopeptide repeat (TPR) repeat-containing thioredoxin TTL1	Cell redox homeostasis, response to abscisic acid, response to osmotic stress
				Prupe.1G514600	VQ motif-containing protein	Defense response, negative regulation of sequence-specific DNA binding transcription factor activity
				Prupe.1G514700	Major facilitator superfamily protein	n/a
				Prupe.1G514800	S-adenosyl-L-methionine-dependent methyltransferases superfamily protein	Cell proliferation, rRNA base methylation
				Prupe.1G514900	S-adenosyl-L-methionine-dependent methyltransferases superfamily protein	Cell proliferation, rRNA base methylation
				Prupe.1G515000	n/a	n/a
				Prupe.1G515100	Putative pumilio homolog 7, chloroplastic	Regulation of translation
				Prupe.1G515200	Annexin D1	Potassium ion export, response to abscisic acid, response to stress
				Prupe.1G515300	Probable leucine-rich repeat receptor-like protein kinase	Jasmonic acid and ethylene-dependent systemic resistance, regulation of innate immune response
				Prupe.1G515500	Probable LRR receptor-like serine/threonine-protein kinase	Jasmonic acid and ethylene-dependent systemic resistance, regulation of innate immune response
				Prupe.1G515600	Probable leucine-rich repeat receptor-like protein kinase	Jasmonic acid and ethylene-dependent systemic resistance, regulation of innate immune response
Improvement	5	1.5	1.65	Prupe.5G013900	Long-chain-alcohol oxidase FAO4A	n/a
				Prupe.5G014000	n/a	n/a
				Prupe.5G014100	n/a	n/a
				Prupe.5G014200	n/a	n/a
				Prupe.5G014300	Tetratricopeptide repeat (TPR)-like superfamily protein	n/a
				Prupe.5G014400	n/a	n/a
				Prupe.5G014500	Embryo sac development arrest 7	n/a
				Prupe.5G014600	n/a	n/a
				Prupe.5G014700	n/a	n/a
				Prupe.5G014800	Alkylated DNA repair protein alkB homolog 8	DNA repair
				Prupe.5G014900	Glutathione S-transferase F13	Glutathione metabolic process, toxin catabolic process
				Prupe.5G015000	Rop guanine nucleotide exchange factor 14	Regulation of pollen tube growth
The gene function was based on the genome database for Rosaceae (http://www.rosaceae.org/) and the biological process was inquired in the UniProt database (http://www.uniprot.org/). n/a indicates not applicable.

## Sheet: Table S9
Table S9. The physical location of large-effect sweep regions associated with domestication and improvement in peach.
Evolutionary stage	Chr.	Start (Mb)	End (Mb)	Gene accession	Gene function
Domestication	1	42.45	42.65	Prupe.1G516000	Probable LRR receptor-like serine/threonine-protein kinase
				Prupe.1G516100	Serine/arginine-rich splicing factor 2
				Prupe.1G516200	Sugar transport protein 5
				Prupe.1G516300	n/a
				Prupe.1G516400	Carbon catabolite repressor protein 4
				Prupe.1G516500	n/a
				Prupe.1G516600	Expansin-A9
				Prupe.1G516700	Expansin-A16
				Prupe.1G516800	Synaptonemal complex protein 1
				Prupe.1G516900	Probable mitochondrial adenine nucleotide transporter
				Prupe.1G517000	Mitochondrial import inner membrane translocase subunit
				Prupe.1G517100	TRM112-like protein
				Prupe.1G517200	Transcriptional factor B3 family protein
				Prupe.1G517300	Peptidases
				Prupe.1G517400	Transcription factor MYB39
				Prupe.1G517500	Mediator of RNA polymerase II transcription subunit 18
				Prupe.1G517600	Cryptochrome-1
				Prupe.1G517700	Protein phosphatase 2C family protein
				Prupe.1G518000	Alpha/beta-Hydrolases superfamily protein
				Prupe.1G518100	Pectinacetylesterase family protein
				Prupe.1G518200	General regulatory factor 11
				Prupe.1G518300	Melanoma-associated antigen G1
				Prupe.1G518400	5&amp;apos;-adenylylsulfate reductase-like 4
				Prupe.1G518500	Methyl-CpG-binding domain-containing protein 8
				Prupe.1G518600	Outer arm dynein light chain 1 protein
				Prupe.1G518700	Ubiquitin carboxyl-terminal hydrolase family protein
				Prupe.1G518800	Probable pectin methyltransferase QUA2
				Prupe.1G518900	Mediator of RNA polymerase II transcription subunit 18
				Prupe.1G519000	Peptidases
				Prupe.1G519100	n/a
				Prupe.1G519200	RNA-binding protein 38
				Prupe.1G519300	RNA-binding protein 38
Improvement	2	14.3	14.5	Prupe.2G090500	Transmembrane amino acid transporter family protein
				Prupe.2G090600	n/a
				Prupe.2G090700	Phosphatidylinositol-3-phosphatase myotubularin-1
				Prupe.2G090800	Uridylate kinase
				Prupe.2G090900	n/a
				Prupe.2G091000	FAR1-related sequence 5
				Prupe.2G091100	n/a
				Prupe.2G091200	Pyruvate kinase, cytosolic isozyme
				Prupe.2G091300	NAC domain-containing protein
				Prupe.2G091500	NAC domain-containing protein
				Prupe.2G091600	Malate dehydrogenase [NADP], chloroplastic
				Prupe.2G091700	4-coumarate--CoA ligase-like 5
				Prupe.2G091800	Ubiquitin carboxyl-terminal hydrolase family protein
				Prupe.2G091900	Galactose oxidase/kelch repeat superfamily protein
				Prupe.2G092000	Ribonuclease H-like superfamily protein
				Prupe.2G092100	Conserved oligomeric Golgi complex subunit 4
	5	1.75	2	Prupe.5G016100	Anthranilate N-benzoyltransferase protein 1
				Prupe.5G016200	8-amino-7-oxononanoate synthase
				Prupe.5G016300	Major facilitator superfamily protein
				Prupe.5G016500	UDP-Glycosyltransferase superfamily protein
				Prupe.5G016600	n/a
				Prupe.5G016800	Serine/threonine-protein kinase At5g01020
				Prupe.5G016900	n/a
				Prupe.5G017000	n/a
				Prupe.5G017100	Probable aspartic protease At2g35615
				Prupe.5G017200	SH3 domain-containing protein
				Prupe.5G017300	LRR receptor-like serine/threonine-protein kinase FEI 1
				Prupe.5G017500	Cytochrome P450 89A2
				Prupe.5G017600	n/a
				Prupe.5G017700	Trihelix transcription factor GT-3b
				Prupe.5G017800	Methanol O-anthraniloyltransferase
				Prupe.5G017900	Methanol O-anthraniloyltransferas
				Prupe.5G018000	Methanol O-anthraniloyltransferase
				Prupe.5G018100	Methanol O-anthraniloyltransferase
				Prupe.5G018200	Methanol O-anthraniloyltransferase
				Prupe.5G018400	Ankyrin-2
				Prupe.5G018500	F-box/kelch-repeat protein SKIP25
	5	2.3	2.55	Prupe.5G021100	S-adenosyl-L-methionine-dependent methyltransferases superfamily protein
				Prupe.5G021200	n/a
				Prupe.5G021300	Cyclin-dependent kinase F-4
				Prupe.5G021400	Growth-regulating factor 3
				Prupe.5G021500	Cadmium-induced protein AS8
				Prupe.5G021600	Wall-associated receptor kinase-like 14
				Prupe.5G021700	Protein PAM68, chloroplastic
				Prupe.5G021800	F-box/FBD/LRR-repeat protein At1g16930
				Prupe.5G021900	NLM9, BRX | DZC (Disease resistance/zinc finger/chromosome condensation-like region) domain containing protein
				Prupe.5G022000	SUPPRESSOR OF AUXIN RESISTANCE1
				Prupe.5G022100	MOB kinase activator-like 1
				Prupe.5G022200	Transmembrane protein 45B
				Prupe.5G022300	Mitogen-activated protein kinase kinase kinase 15
				Prupe.5G022400	Protein ENHANCED DISEASE RESISTANCE 2
				Prupe.5G022600	UDP-glycosyltransferase 73C3 OS=Arabi
				Prupe.5G022700	n/a
				Prupe.5G022800	Isoflavone reductase homolog
	5	3.85	4.05	Prupe.5G033600	Ubiquitin-conjugating enzyme E2 32
				Prupe.5G033700	Abscisic acid responsive element-binding factor 1
				Prupe.5G033800	CTP synthase family protein
				Prupe.5G033900	E3 ubiquitin-protein ligase
				Prupe.5G034000	RNA-binding (RRM/RBD/RNP motifs) family protein
				Prupe.5G034100	Tetraspanin family protein
				Prupe.5G034200	Pentatricopeptide repeat (PPR) superfamily protein
				Prupe.5G034300	PLATZ transcription factor family protein
				Prupe.5G034500	n/a
				Prupe.5G034600	Putative gamma-glutamylcyclotransferase At3g02910
				Prupe.5G034700	n/a
				Prupe.5G035100	Protein kinase protein with adenine nucleotide alpha hydrolases-like domain
				Prupe.5G035200	Ubiquitin carboxyl-terminal hydrolase 21
				Prupe.5G035300	Probable ADP-ribosylation factor GTPase-activating protein AGD8
				Prupe.5G035400	Transcription factor MYC2
				Prupe.5G035500	n/a
	5	4.35	4.55	Prupe.5G038800	RING/FYVE/PHD zinc finger superfamily protein
				Prupe.5G038900	Clathrin adaptor complexes medium subunit family protein
				Prupe.5G039100	n/a
				Prupe.5G039300	n/a
				Prupe.5G039400	n/a
				Prupe.5G039500	2Fe-2S ferredoxin-like superfamily protein
				Prupe.5G039600	Protein LOL1
				Prupe.5G039700	Eyes absent homolog 2
				Prupe.5G039800	AP-3 complex subunit mu
				Prupe.5G039900	Plant intracellular Ras-group-related LRR protein 5
				Prupe.5G040000	MND1-interacting protein 1
				Prupe.5G040200	Aluminum-activated malate transporter 12
				Prupe.5G040300	n/a
				Prupe.5G040400	NAC domain-containing protein 78
				Prupe.5G040500	Receptor-like protein kinase-related family protein
				Prupe.5G040600	n/a
				Prupe.5G040700	Pentatricopeptide (PPR) repeat-containing protein
				Prupe.5G040800	Probable protein phosphatase 2C 26
				Prupe.5G040900	Protein phosphatase 2C 29
				Prupe.5G041000	Probable phenylalanine--tRNA ligase beta subunit
				Prupe.5G041200	Ubiquitin family protein
				Prupe.5G041300	Glycine cleavage system H protein, mitochondrial
				Prupe.5G041400	Ent-kaurenoic acid oxidase 2
				Prupe.5G041500	Ent-kaurenoic acid oxidase 2
	6	5.6	5.8	Prupe.6G083100	TMV resistance protein N
				Prupe.6G083200	TMV resistance protein N
				Prupe.6G083400	TMV resistance protein N
				Prupe.6G083500	Probable histone H2B.1
				Prupe.6G083600	40S ribosomal protein S15a-1
				Prupe.6G083700	Ras-related protein RABE1c
				Prupe.6G083800	n/a
				Prupe.6G084100	Zinc finger protein ZAT12
				Prupe.6G084200	Methyl-CpG-binding domain-containing protein 7
				Prupe.6G084300	Methyl-CpG-binding domain-containing protein 7
				Prupe.6G084400	Bifunctional inhibitor/lipid-transfer protein/seed storage 2S albumin superfamily protein
				Prupe.6G084500	Methyl-CpG-binding domain-containing protein 7
				Prupe.6G084600	PIF / Ping-Pong family of plant transposases
				Prupe.6G084700	Protein UPSTREAM OF FLC
				Prupe.6G084800	E3 ubiquitin-protein ligase RING1
				Prupe.6G084900	n/a
				Prupe.6G085000	Transcription factor MYB48
				Prupe.6G085100	Very-long-chain (3R)-3-hydroxyacyl-[acyl-carrier protein] dehydratase 2
				Prupe.6G085200	Probable aquaporin TIP1-2
				Prupe.6G085300	n/a
				Prupe.6G085400	RING-H2 finger protein ATL1
				Prupe.6G085500	60S ribosomal protein L23a
				Prupe.6G085600	Monofunctional riboflavin biosynthesis protein RIBA 3, chloroplastic
				Prupe.6G085700	UDP-galactose/UDP-glucose transporter 5B
				Prupe.6G085800	RmlC-like cupins superfamily protein
				Prupe.6G085900	RmlC-like cupins superfamily protein
				Prupe.6G086000	Putative pentatricopeptide repeat-containing protein At1g12700
				Prupe.6G086100	DNA repair protein RAD51 homolog 4
				Prupe.6G086200	Licodione synthase
	6	6	6.2	Prupe.6G088100	n/a
				Prupe.6G088200	Beta-glucosidase 12
				Prupe.6G088400	Chitinase 2
				Prupe.6G088500	P-loop containing nucleoside triphosphate hydrolases superfamily protein
				Prupe.6G088600	Putative pentatricopeptide repeat-containing protein At1g12700
				Prupe.6G088700	Nuclear factor related to kappa-B-binding protein
				Prupe.6G088800	Putative respiratory burst oxidase homolog protein H
				Prupe.6G088900	WUSCHEL-related homeobox 3
				Prupe.6G089000	Embryo-specific protein 3
				Prupe.6G089100	Laccase-17
				Prupe.6G089300	Laccase-17
				Prupe.6G089400	Chitinase 2
				Prupe.6G089500	n/a
				Prupe.6G089600	DNA-directed RNA polymerase III subunit RPC1
				Prupe.6G089700	BTB/POZ domain-containing protein At5g60050
				Prupe.6G089800	Phototropin-1
				Prupe.6G089900	n/a
				Prupe.6G090000	n/a
				Prupe.6G090100	Probable serine/threonine-protein kinase RLCKVII
				Prupe.6G090200	Probable trans-2-enoyl-CoA reductase, mitochondrial
				Prupe.6G090300	hydrolase family protein / HAD-superfamily protein
				Prupe.6G090400	Mitogen-activated protein kinase homolog NTF6
				Prupe.6G090500	Putative pentatricopeptide repeat-containing protein At1g12700
				Prupe.6G090600	Putative pentatricopeptide repeat-containing protein At1g12700
	8	2.6	2.85	Prupe.8G028800	Trihelix transcription factor GT-2
				Prupe.8G028900	Nodulin MtN21 /EamA-like transporter family protein
				Prupe.8G029000	DEAD-box ATP-dependent RNA helicase 21
				Prupe.8G029200	Tubby-like F-box protein 14
				Prupe.8G029400	Ankyrin repeat family protein
				Prupe.8G029500	26S proteasome non-ATPase regulatory subunit 11 homolog
				Prupe.8G029600	Ankyrin repeat family protein
				Prupe.8G029800	Phloem protein 2-A1
				Prupe.8G029900	Ankyrin repeat family protein
				Prupe.8G030000	Phloem protein 2-A1
				Prupe.8G030100	Phloem protein 2-A1
				Prupe.8G030200	Phloem protein 2-A1
				Prupe.8G030300	Ankyrin repeat family protein
The gene function was based on to the genome database for Rosaceae (http://www.rosaceae.org/). n/a indicated no inquiry result.

## Sheet: Table S10
Table S10. The summarized phenotypic data set for quantitative traits in different years.
Traits	Sampling years	Average	Max.	Min.	Stdev.	Coefficient of Variation
Fruit vertical diameter	2014	6.0408	8.12	2.95	1.0399	0.1721
Fruit cheek diameter	2014	6.1656	7.95	4.43	0.6492	0.1053
Fruit suture diameter	2014	6.3105	9.2	4.44	0.7742	0.1227
Fresh stone weight	2014	6.3015	10.5	1.99	1.6448	0.261
Stone length	2014	3.2737	4.39	1.32	0.6904	0.2109
Stone width	2014	2.3702	2.92	1.21	0.2242	0.0946
Stone thickness	2014	1.754	2.57	0.82	0.2097	0.1195
Flesh/pit ratio (in weight)	2014	27.4788	59.55	11.885	7.8902	0.2871
Fruit weight (g)	2014	153.609	315.4	63	47.9236	0.312
	2015	161.105	284.816	51.048	45.8808	0.2848
	2016	179.352	362.36	44.32	50.7955	0.2832
Soluble sugar content (%)	2014	11.1106	20.3	6.8	1.9401	0.1746
	2015	11.2644	18	6	1.9267	0.171
	2016	11.4104	18.8	7.9	1.6853	0.1477
SSC/TA ratio	2014	35.9797	109.546	10.5085	21.2289	0.59
	2015	27.7727	66.1765	4.6269	15.1295	0.5448
	2016	34.2488	134.328	9.4624	20.1841	0.5893
Citric acid (mg/g•FW)	2013	1.5176	5.278	0.129	1.1911	0.7848
	2014	1.0399	5.099	0.002	0.9371	0.9012
	2015	1.2532	5.38	0.03	1.1036	0.8807
Malic acid (mg/g•FW)	2013	3.7877	13.052	1.016	1.9663	0.5191
	2014	3.1233	11.217	0	2.1021	0.6731
	2015	1.685	6	0	1.2457	0.7393
Quinic acid (mg/g•FW)	2013	0.6865	1.969	0.285	0.2696	0.3926
	2014	1.8883	5.227	0.419	0.9264	0.4906
	2015	0.1543	0.558	0	0.1053	0.6824
Succinic acid (mg/g•FW)	2013	0.0994	0.382	0	0.0508	0.5111
	2014	0.0529	0.172	0.007	0.031	0.5856
	2015	0.0388	0.21	0.002	0.0394	1.0142
Fructose (mg/g•FW)	2013	10.1101	31.226	2.752	5.5348	0.5475
	2014	12.9986	53.682	0.182	10.062	0.7741
	2015	4.1804	14.24	0.17	2.6853	0.6424
Glucose (mg/g•FW)	2013	11.2054	35.418	5.614	4.7567	0.4245
	2014	10.0114	26.957	0.04	4.8855	0.488
	2015	4.5751	14.64	0	2.6281	0.5744
Sorbitol (mg/g•FW)	2013	7.6307	39.006	1.365	8.002	1.0487
	2014	4.3573	17.533	0.141	3.6033	0.827
	2015	1.8892	9.74	0.02	2.0481	1.0841
Sucrose (mg/g•FW)	2013	91.7087	203.989	29.811	32.5555	0.355
	2014	43.8064	115.832	0.076	21.8611	0.499
	2015	29.7266	60.52	0.96	12.3625	0.4159
Catechin (mg/kg•FW)	2014	15.2971	69	0	13.6529	0.8925
	2015	21.3973	157.464	0	30.6031	1.4302
Chlorogenic acid (mg/kg•FW)	2014	59.9591	267.456	7.272	48.4041	0.8073
	2015	41.2816	103.275	5.5056	20.7836	0.5035
Epicatechin (mg/kg•FW)	2014	1.3239	7.42	0	1.5767	1.191
	2015	0.5779	4.4034	0	0.875	1.514
Neochlorogenic acid (mg/kg•FW)	2014	44.659	157.836	4.434	34.9738	0.7831
	2015	25.794	69.5989	3.0191	13.0408	0.5056
ProcyanidinsB1 (mg/kg•FW)	2014	31.7061	161.17	0	37.1811	1.1727
	2015	14.6396	90.9986	0	20.4063	1.3939
Stdev indicates standard deviation.

[truncated: 6 more sheets: Table S11, Table S12, Table S13, Table S14, Table S15, Table S16]
