# Supplementary material for: Comparative population genomics identified genomic regions and candidate genes associated with fruit domestication traits in peach
Source: Plant Biotechnol J. 2019 Apr 16;17(10):1954–70. doi: 10.1111/pbi.13112 (PMC6737019; doi:10.1111/pbi.13112)
Supplement: Supplementary file 4 — Data S1 SNP validation by Sequenom MassArray technology. [file PBI-17-1954-s001.xlsx]

## Sheet: Sheet1
Accession No.	Sequencing depth	Chr1: 13090027		Chr1: 25801464		Chr1: 33292876		Chr2: 17911562		Chr4: 2040124		Chr4: 17950153		Chr4: 23965817		Chr5: 693216		Chr5: 17571575		Chr5: 18232588		Chr6: 3024748		Chr6: 26924482		Chr6: 28515268		Chr6: 28649045		Chr6: 29045737		Chr6: 29262453		Chr6: 29760757		Chr6: 29888797		Chr8: 14171211		Chr8: 14776449		Chr8: 17472711		Chr8: 22093106
		Resequencing data	Validation by MassARRAY	Resequencing data	Validation by MassARRAY	Resequencing data	Validation by MassARRAY	Resequencing data	Validation by MassARRAY	Resequencing data	Validation by MassARRAY	Resequencing data	Validation by MassARRAY	Resequencing data	Validation by MassARRAY	Resequencing data	Validation by MassARRAY	Resequencing data	Validation by MassARRAY	Resequencing data	Validation by MassARRAY	Resequencing data	Validation by MassARRAY	Resequencing data	Validation by MassARRAY	Resequencing data	Validation by MassARRAY	Resequencing data	Validation by MassARRAY	Resequencing data	Validation by MassARRAY	Resequencing data	Validation by MassARRAY	Resequencing data	Validation by MassARRAY	Resequencing data	Validation by MassARRAY	Resequencing data	Validation by MassARRAY	Resequencing data	Validation by MassARRAY	Resequencing data	Validation by MassARRAY	Resequencing data	Validation by MassARRAY
P066	3.33	A	AA	R	AG	A	AA	G	GG	G	GG	G	GG	G	GG	N	AG	A	AA	C	CC	A	AG	A	AA	G	GG	G	GG	C	CC	T	TT	C	CC	A	AA	G	GG	A	AA	C	CC	N	GG
P067	3.51	A	AA	A	AA	A	AA	T	TT	G	GG	A	AA	A	AA	A	AA	A	AA	C	CC	A	AA	A	AA	G	GG	T	TT	C	CC	T	TT	C	CC	A	AA	G	GG	A	AA	C	CC	G	GG
P095	3.5	N	AA	G	GG	A	AA	G	GT	G	GG	G	GG	G	GG	N	GG	A	AA	C	CC	R	AG	N	AA	C	CC	G	GG	C	CC	T	TT	C	CC	A	AA	G	GG	A	AA	C	CC	N	GG
P117	4.01	A	AA	R	AG	A	AA	G	GG	G	GG	G	AG	R	AG	G	GG	A	AA	C	CC	G	GG	A	AA	G	GG	G	GG	C	CC	T	TT	C	CC	A	AA	G	GG	A	AA	C	CC	N	GG
P123	3.46	A	AA	G	GG	A	AA	G	GG	G	GG	G	GG	G	GG	R	AG	A	AA	C	CC	G	GG	A	AA	G	GG	G	GG	C	CC	T	TT	C	CC	A	AA	G	GG	A	AA	C	CC	G	GG
P132	3.94	A	AA	R	AG	W	AT	G	GG	G	GG	G	GG	G	GG	G	GG	A	AA	C	CC	R	AG	A	AA	G	GC	K	TG	C	CC	T	TT	C	CC	A	AA	N	GG	C	AC	C	AC	G	GG
P155	3.95	A	AA	R	AG	A	AA	N	TT	N	GG	G	AG	R	AG	R	AG	A	AA	C	CC	A	AG	A	AA	G	GG	N	TG	C	CC	T	TT	C	CC	A	AA	G	GG	A	AA	C	CC	G	GG
P184	3.66	A	AA	G	GG	T	TT	G	GG	G	GG	G	GG	G	GG	A	AA	A	AA	C	CC	A	AA	A	AA	C	CC	T	TT	T	CC	T	TT	C	CC	A	AA	G	GG	A	AA	C	CC	G	GG
P186	3.58	A	AA	G	GG	T	TT	N	GG	G	GG	G	GG	G	GG	A	AA	A	AA	C	CC	A	AA	A	AA	C	CC	T	TT	T	TT	T	TT	C	CC	A	AA	G	GG	A	AA	C	CC	G	GG
P187	3.83	G	GG	A	AA	A	AA	T	TT	G	GG	G	GG	G	GG	A	AA	A	AA	C	CC	A	AA	A	AA	C	CC	T	TT	C	CC	C	CC	T	TT	A	AA	G	GG	A	AA	C	CC	G	GG
P192	3.23	A	AA	A	AA	T	TT	N	GT	G	GG	G	GG	G	GG	A	AA	A	AA	C	CC	A	AA	A	AA	G	GG	T	TT	C	CC	T	TT	C	CC	A	AA	G	GG	A	AA	C	CC	N	GG
P205	3.88	N	AG	G	GG	A	AA	G	GG	G	GG	R	AG	R	AG	R	AG	A	AA	C	CC	A	AA	A	AA	G	GG	G	TG	C	CC	T	TT	C	CC	A	AA	G	GG	A	AA	C	CC	N	GG
P208	3.64	R	AG	G	GG	A	AT	G	GG	G	GG	G	GG	N	GG	A	AG	A	AA	C	CC	R	AG	A	AA	G	GG	N	TG	C	CC	T	TT	Y	TC	A	AA	G	GG	A	AA	C	CC	G	GG
P211	3.87	A	AA	G	GG	N	AT	G	GG	G	GG	G	GG	G	GG	R	AG	A	AA	C	CC	R	AG	A	AA	G	GC	K	TG	C	CC	T	TT	C	CC	A	AA	G	GG	M	AC	C	CC	G	GG
P231	3.77	A	AA	G	GG	A	AA	G	GG	G	GG	G	GG	G	GG	G	AG	A	AA	C	CC	N	AG	W	AT	G	GC	G	TG	Y	CC	T	TT	Y	TC	R	AG	G	GG	A	AA	C	CC	G	GG
P234	4.02	A	AG	R	AG	A	AA	G	GG	G	GG	G	GG	G	GG	G	AG	A	AA	C	CC	A	AA	W	AT	N	GC	K	TG	N	CC	T	TT	Y	TC	G	AG	G	GG	A	AA	C	CC	G	GG
P238	3.69	G	GG	G	GG	T	TT	T	TT	G	GG	G	GG	A	AA	G	GG	A	AA	C	CC	A	AG	A	AA	C	CC	T	TT	C	CC	T	TT	C	CC	A	AA	G	GG	A	AA	C	CC	G	GG
P240	3.24	R	AG	G	GG	N	AT	G	GG	G	GG	G	GG	G	GG	R	AG	A	AA	C	CC	G	GG	A	AA	G	GG	G	GG	C	CC	T	TT	C	CC	A	AA	G	GG	A	AA	C	CC	N	GG
P249	3.16	G	GG	G	GG	T	TT	N	TT	G	GG	A	AA	N	AA	G	GG	A	AA	C	CC	A	AA	A	AA	G	GG	G	GG	C	CC	T	TT	C	CC	A	AA	G	GG	A	AA	C	CC	G	GG
P352	3.59	G	AG	A	AA	A	AA	N	GG	G	GG	G	GG	G	GG	G	GG	A	AA	C	CC	G	GG	A	AA	G	GG	G	GG	C	CC	T	TT	C	CC	A	AA	G	GG	C	CC	A	AA	G	AG
P360	3.31	A	AA	A	AA	T	AT	G	GG	G	GG	G	GG	G	GG	A	AA	A	GG	Y	TT	R	AG	A	AT	S	GC	K	TG	C	CC	N	TC	C	CC	A	AA	G	GG	M	AC	C	CC	A	AA
P363	3.55	A	AA	A	AA	A	AA	G	GG	G	GG	G	GG	G	GG	G	GG	G	GG	T	TT	N	AG	A	AA	G	GG	G	GG	C	CC	T	TT	C	CC	A	AA	G	GG	A	AA	C	AC	A	AA
P403	3.55	A	AA	G	AG	A	AA	N	GG	G	GG	G	GG	G	GG	G	GG	A	AA	C	CC	G	GG	A	AA	G	GG	G	GG	C	CC	T	TT	C	CC	A	AA	G	GG	A	AC	C	CC	N	GG
P404	3.49	N	AA	N	GG	A	AA	G	GG	G	GG	G	GG	G	GG	N	AG	A	AA	C	CC	A	AA	A	AA	G	GG	G	GG	N	CC	T	TT	C	CC	A	AA	G	GG	A	AA	N	CC	N	GG
P418	3.45	G	GG	A	AA	A	AA	N	TT	G	GG	G	GG	G	GG	G	GG	G	GG	C	CC	G	GG	A	AA	G	GC	N	TG	N	CC	T	TT	C	CC	A	AA	G	GG	N	AA	C	CC	N	GG
Untyped		3		1		2		7		1		0		2		3		0		0		2		1		1		3		3		1		0		0		1		1		1		9
Consistent homozygous loci		18		18		20		17		24		22		20		14		24		24		15		21		19		16		20		24		22		23		24		20		22		15
Inconsistent homozygous loci		2		1		2		1		0		2		0		3		1		1		3		1		4		2		1		0		0		1		0		2		2		1
Consistent heterozygous loci		2		5		1		0		0		1		3		5		0		0		5		2		1		4		0		0		3		1		0		2		0		0
Inconsistent heterozygous loci		0		0		0		0		0		0		0		0		0		1		0		0		0		0		1		0		0		0		0		0		0		0
Accession No.	Sequencing depth	Chr1: 13090027		Chr1: 25801464		Chr1: 33292876		Chr2: 17911562		Chr4: 2040124		Chr4: 17950153		Chr4: 23965817		Chr5: 693216		Chr5: 17571575		Chr5: 18232588		Chr6: 3024748		Chr6: 26924482		Chr6: 28515268		Chr6: 28649045		Chr6: 29045737		Chr6: 29262453		Chr6: 29760757		Chr6: 29888797		Chr8: 14171211		Chr8: 14776449		Chr8: 17472711		Chr8: 22093106
		Resequencing data	Validation by MassARRAY	Resequencing data	Validation by MassARRAY	Resequencing data	Validation by MassARRAY	Resequencing data	Validation by MassARRAY	Resequencing data	Validation by MassARRAY	Resequencing data	Validation by MassARRAY	Resequencing data	Validation by MassARRAY	Resequencing data	Validation by MassARRAY	Resequencing data	Validation by MassARRAY	Resequencing data	Validation by MassARRAY	Resequencing data	Validation by MassARRAY	Resequencing data	Validation by MassARRAY	Resequencing data	Validation by MassARRAY	Resequencing data	Validation by MassARRAY	Resequencing data	Validation by MassARRAY	Resequencing data	Validation by MassARRAY	Resequencing data	Validation by MassARRAY	Resequencing data	Validation by MassARRAY	Resequencing data	Validation by MassARRAY	Resequencing data	Validation by MassARRAY	Resequencing data	Validation by MassARRAY	Resequencing data	Validation by MassARRAY
P004	8.7	G	GG	G	GG	T	TT	T	TT	A		G	GG	G	GG	A	AA	A	AA	C		A	AA	A	AA	C	CG	G	GG	C	CC	C	CT	C	CC	A	AA	G	GG	A		C	CC	G
P073	7.38	A	AA	A	AA	A	AA	G	GG	G	GG	G	GG	N	GG	G	GG	A	AA	C	CC	G	GG	A	AA	C	CC	T	TT	C	CC	T	TT	C	CC	A	AA	G	GG	A	AA	C	CC	G	GG
P074	6.19	G	GG	G	GG	A	AA	G	GG	G	GG	G	GG	G	GG	R	AG	A	AA	C	CC	A	AA	A	AA	C	CC	T	TT	C	CC	T	TT	C	CC	A	AA	G	GG	A	AA	C	CC	G	GG
P141	5.7	R	AG	A	AA	W	AT	G	GT	G	GG	G	GG	A	AG	R	AG	A	AA	C	CC	R	AG	A	AA	G	GG	G	GG	C	CC	T	TT	C	CC	A	AA	G	GG	A	AA	C	CC	G	GG
P188	5.37	A	AA	A	AA	A	AA	G	GG	G	GG	G	GG	G	GG	A	AA	A	AA	C	CC	A	AA	A	AA	C	CC	T	TT	T	TT	T	TT	C	CC	A	AA	G	GG	A	AA	C	CC	G	GG
P203	6.96	A	AA	G	GG	A	AA	K	GT	G	GG	G	GG	G	GG	G	GG	A	AA	C	CC	R	AG	A	AA	G	GG	G	GG	C	CC	T	TT	C	CC	A	AA	G	GG	A	AA	C	CC	G	GG
P263	5.73	A	AA	R	AG	A	AA	G	GG	G	GG	G	GG	G	GG	R	AG	G	GG	T	TT	A	AA	A	AA	S	GC	G	TG	N	CC	T	TT	C	CC	A	AA	G	AG	A	AC	M	AC	R	AG
P274	5.34	R	AG	A	AA	W	AT	K	GT	G	GG	R	AG	A		R	AG	G	GG	Y	CT	R	AG	A	AA	G	GG	G	GG	C	CC	T	TT	C	CC	A	AA	R	AG	M	AC	M	AC	R	AG
P275	6.76	G	GG	A	AA	A	AA	K	GT	G	GG	G	GG	A	AA	R	AA	A	AA	C	CC	G	GG	A	AA	G	GG	T	TT	C	CC	T	TT	C	CC	A	AA	G	GG	A	AA	C	CC	G	GG
P300	5.87	R	AG	R	AG	A	AA	G	GG	G	GG	R	AG	R	AG	G	GG	G	GG	T	TT	A	AA	A	AA	G	GG	G	GG	C	CC	T	TT	C	CC	A	AA	G	GG	A	AA	C	CC	G	GG
P314	5.39	A	AA	G	GG	A	AA	G	GG	G	GG	G	GG	G	GG	R	AG	A	AA	C	CC	A	AG	A	AA	G	GG	G	GG	C	CC	T	TT	C	CC	A	AA	G	GG	A	AA	C	CC	G	GG
P328	5.32	A	AG	A	AA	A	AA	G	GG	G	GG	A	AA	A	AG	G	GG	A	AA	C	CC	G		A	AA	G	GG	G	GG	C	CC	T	TT	C	CC	A	AA	G	AG	N	AA	M	CC	G	AG
P335	6.61	R	AG	G	GG	A	AA	G	GG	G	GG	G	GG	G	GG	R	AG	A	AA	C	CC	R	AG	A	AA	G	GG	G	GG	C	CC	T	TT	C	CC	A	AA	G	GG	M	AC	C	CC	G	GG
P340	5.87	A	AA	R	AG	A	AA	G	GG	G	GG	G	GG	G	GG	A	AA	A	AA	C	CC	G	GG	A	AA	G	GG	K	TG	C	CC	Y	TC	C	CC	A	AA	G	GG	A	AA	C	CC	G	GG
P371	6.04	G	AG	A	AA	A	AA	G	GG	G	GG	G	GG	G	GG	G	GG	A	AA	C	CC	R	AG	A	AA	G	GG	G	GG	C	CC	T	TT	C	CC	A	AA	G	GG	M	AC	M	AC	A	AG
P378	6.21	A	AA	R	AA	A	AA	G	GG	G	GG	G	AG	G	AG	A	GG	A	AA	C	CC	G	AG	W	AA	S	GG	G	GG	Y	CC	T	TT	Y	CC	R	AA	G	GG	M	AC	C	CC	G	AG
P379	6.52	R	AG	A	AA	A	AA	G	GG	G	GG	A	AA	R	AG	G	GG	A	AA	C	CC	R	AG	A	AA	S	GC	K	TG	C	CC	T	TT	C	CC	A	AA	R	AG	A	AA	C	CC	R	AG
P382	5.37	G	GG	R	AG	W	AT	G	GG	G	GG	G	GG	G	GG	G	GG	A	AA	C	CC	A	AA	A	AA	G	GG	G	GG	C	CC	T	TT	C	CC	A	AA	R	AG	A	AA	C	CC	A	AA
P385	6.59	R	AG	A	AA	A	AA	G	GG	G	GG	G	GG	G	GG	G	GG	G	GG	C	CC	R	AG	A	AA	C	CC	T	TT	T	TT	T	TT	C	CC	A	AA	G	GG	A	AA	C	CC	G	GG
P387	7.21	R	AG	A	AA	A	AA	G	GG	G	GG	G	GG	R	AG	G	GG	G	GG	C	CC	G	GG	A	AA	S	GC	K	TG	Y	CC	T	TT	C	CC	A	AA	G	GG	A	AA	C	CC	G	GG
P407	5.33	A	AA	R	AG	A	AA	G	GG	G	GG	G	GG	G	GG	R	AG	A	AA	C	CC	G	GG	A	AA	G	GG	G	GG	C	CC	T	TT	C	CC	A	AA	G	GG	M	AC	C	CC	G	GG
P408	5.91	G	GG	R	AG	A	AA	G	GG	G	GG	G	GG	G	GG	R	AG	A	AA	C	CC	R	AG	A	AA	G	GG	G	GG	C	CC	T	TT	C	CC	A	AA	G	GG	A	AA	C	CC	G	GG
P409	6.67	A	AA	G	GG	A	AA	G	GG	G	GG	G	GG	R	AG	R	AG	A	AA	C	CC	G	GG	A	AA	G	GG	G	GG	C	CC	T	TT	C	CC	A	AA	G	GG	A	AA	C	CC	G	GG
P410	5.75	A	AA	R	AG	A	AA	G	GG	G	GG	G	GG	G	GG	A	AA	A	AA	C	CC	G	GG	A	AA	G	GG	G	GG	C	CC	T	TT	C	CC	A	AA	G	GG	A	AA	C	CC	G	GG
P412	6.04	R	AG	R	AA	A	AA	G	GG	G	GG	G	GG	G	GG	R	AG	A	GG	C	TT	R	AA	A	AA	G	GG	G	GG	C	CC	T	TT	C	CC	A	AA	G	GG	A	AC	M	AC	R	AG
Untyped		0		0		0		0		1		0		2		0		0		1		1		0		0		0		1		0		0		0		0		2		0		1
Consistent homozygous loci		15		16		22		21		24		22		16		13		24		22		13		24		20		21		22		23		24		24		20		16		20		17
Inconsistent homozygous loci		2		0		0		1		0		1		3		1		1		1		2		0		1		1		0		1		0		0		2		2		0		3
Consistent heterozygous loci		8		7		3		3		0		2		4		10		0		1		8		0		3		3		0		1		0		0		3		5		4		4
Inconsistent heterozygous loci		0		2		0		0		0		0		0		1		0		0		1		1		1		0		2		0		1		1		0		0		1		0
Accession No.	Sequencing depth	Chr1: 13090027		Chr1: 25801464		Chr1: 33292876		Chr2: 17911562		Chr4: 2040124		Chr4: 17950153		Chr4: 23965817		Chr5: 693216		Chr5: 17571575		Chr5: 18232588		Chr6: 3024748		Chr6: 26924482		Chr6: 28515268		Chr6: 28649045		Chr6: 29045737		Chr6: 29262453		Chr6: 29760757		Chr6: 29888797		Chr8: 14171211		Chr8: 14776449		Chr8: 17472711		Chr8: 22093106
		Resequencing data	Validation by MassARRAY	Resequencing data	Validation by MassARRAY	Resequencing data	Validation by MassARRAY	Resequencing data	Validation by MassARRAY	Resequencing data	Validation by MassARRAY	Resequencing data	Validation by MassARRAY	Resequencing data	Validation by MassARRAY	Resequencing data	Validation by MassARRAY	Resequencing data	Validation by MassARRAY	Resequencing data	Validation by MassARRAY	Resequencing data	Validation by MassARRAY	Resequencing data	Validation by MassARRAY	Resequencing data	Validation by MassARRAY	Resequencing data	Validation by MassARRAY	Resequencing data	Validation by MassARRAY	Resequencing data	Validation by MassARRAY	Resequencing data	Validation by MassARRAY	Resequencing data	Validation by MassARRAY	Resequencing data	Validation by MassARRAY	Resequencing data	Validation by MassARRAY	Resequencing data	Validation by MassARRAY	Resequencing data	Validation by MassARRAY
P005	13.35	G	GG	N	GG	T	AT	T	TT	A	AA	G	GG	G	GG	A	AA	A	AG	C	CC	T	TT	A	AA	C	CC	G	GG	C	CC	C	CC	C	CC	A	AA	G	GG	A	AA	C	CC	G	GG
P006	12.76	G	GG	N		T	AA	T	TT	A	GG	G	GG	G	AG	A	AA	A	AG	C	CC	T	TT	A	AA	C	CG	G	GG	C	CC	C	CC	C	CC	A	AA	G	GG	A	AA	C	CC	G	GG
P039	12.13	G	GG	G	GG	T		T	TT	A	AA	G	GG	G	GG	R	AG	A	AA	C	CC	T	TT	A	AA	C	CC	G	GG	C	CC	C	CC	C	CC	A	AA	G	GG	A	AA	C	CC	G	GG
P043	12.21	G	GG	G	GG	T	AA	T	TT	A	AA	G	GG	G	GG	A	AA	A	AA	C	CC	T	TT	A	AA	C		G	GG	C	CC	C	CC	C	CC	A	AA	G	GG	A	AA	C	CC	R	GG
P044	13.77	G	GG	G	GG	T	TT	T	TT	N	GG	G	GG	G	GG	A	AA	A	AA	C		T	TT	A	AA	C	CC	G	GG	C	CC	C	CC	C	CC	A	AA	G	GG	A	AA	C	CC	G	GG
P045	13.31	G	GG	G	GG	T	TT	T	TT	N	GG	G	GG	G	GG	A	AA	A	AA	C		T	TT	A	AA	C	CC	G	GG	C	CC	Y	CC	C	CC	A	AA	G	GG	A	AA	C	CC	G	GG
P046	14.06	G	GG	G	GG	A	AA	G	GG	G	GG	G	GG	G	GG	R	AG	A	AA	C	CC	C	CC	A	AA	G	GG	G	GG	C	CC	T	TT	C	CC	A	AA	G	GG	A	AA	C	CC	G	GG
P075	15.63	G	GG	A	AA	T	TT	G	GG	G	GG	G	GG	G	GG	G	GG	A	AA	C	CC	C	CC	A	AA	G	GG	G	GG	C	CC	T	TT	C	CC	A	AA	G	GG	A	AA	C	CC	G	GG
P080	19.09	A	AA	G	GG	A	AA	G	GG	G	GG	G	GG	G	GG	G	GG	A	AA	C	CC	T	TT	A	AA	C	CC	T	TT	C	CC	T	TT	T	TT	A	AA	G	GG	A	AA	C	CC	G	GG
P081	11.49	A	AG	R	AG	A	AT	K	GG	G	GG	R	GG	R	GG	A	GG	A	AA	C	CC	C	TT	A	AA	G	CC	G	TT	C	CT	T	TT	C	CT	A	AA	G	GG	A	AA	C	CC	G	GG
P086	11.92	A	AA	G	GG	A	AA	G	GG	G	GG	G	GG	G	GG	A	AA	A	AA	C	CC	C	CC	A	AA	G	GG	T	TT	C	CC	T	TT	C	CC	A	AA	G	GG	A	AA	C	CC	G	GG
P087	15.23	R	AG	R	AG	W	AT	G	GG	G	GG	G	GG	G	GG	G	GG	A	AA	C	CC	T	TT	A	AA	C	CC	T	TT	Y	CT	T	TT	Y	CT	A	AA	R	GG	A	AA	C	CC	G	GG
P088	12.96	A	AA	G	GG	A	AA	G	GG	G	GG	G	GG	G	GG	G	GG	A	AA	C	CC	T	TT	A	AA	C	CC	T	TT	C	CC	T	TT	C	CC	A	AA	G	GG	A	AA	C	CC	G	GG
P089	13.45	R	AA	A	GG	A	AA	G	TT	G	AA	G	GG	G	GG	R	GG	R	AA	C	CC	T	TT	A	AA	C	CC	T	TT	T	CC	T	TT	C	TT	A	AA	G	GG	A	AA	C	CC	G	GG
P090	13.49	A	AA	A	AA	A	AA	G	GG	A	AA	G	GG	G	GG	G	GG	A	AA	C	CC	T	TT	A	AA	G	GG	T	TT	C	CC	T	TT	C	CC	A	AA	G	GG	A	AA	C	CC	G	GG
P091	12.55	A	AA	G	GG	A	AA	G	GG	G	GG	G	GG	G	GG	G	GG	A	AA	C	CC	T	TT	A	AA	G	GG	T	TT	C	CC	T	TT	C	CC	A	AA	G	GG	A	AA	C	CC	G	GG
P092	14.14	A	AA	A	AA	A	AA	G	GG	G	GG	G	GG	G	GG	G	GG	A	AA	C	CC	T	TT	A	AA	C	CC	T	TT	C	CC	T	TT	Y	CT	A	AA	G	GG	A	AA	C	CC	G	GG
P093	13.89	A	AA	G	GG	A	AA	G	GG	G	GG	G	GG	G	GG	G	GG	A	AA	C	CC	T	TT	A	AA	S	CG	K	GT	C	CC	T	TT	Y	CT	A	AA	G	GG	A	AA	C	CC	G	GG
P094	12.68	A	AA	G	GG	A	AA	G	GG	G	GG	G	GG	G	GG	G	GG	A	AA	C	CC	T	TT	A	AA	G	GG	G	GG	C	CC	T	TT	C	CC	A	AA	G	GG	A	AA	C	CC	G	GG
P108	14.67	A	AA	R	AG	A	AA	K	GT	G	GG	G	GG	G	GG	R	AG	A	AA	C	CC	C	CC	A	AA	G	GG	K	GT	C	CC	Y	CT	C	CC	A	AA	G	GG	A	AA	C	CC	G	GG
P110	14.45	R	AG	G	GG	W	AT	K	GT	G	GG	G	GG	G	GG	R	AG	A	AA	C	CC	R	CT	A	AA	S	CG	K	GT	C	CC	T	TT	C	CC	A	AA	G	GG	A	AA	C	CC	G	GG
P111	16.56	R	AG	G	GG	A	AA	T	TT	G	GG	A	AA	A	AA	R	AG	A	AA	C	CC	C	CC	A	AA	G	GG	G	GG	C	CC	T	TT	C	CC	A	AA	G	GG	A	AA	C	CC	G	GG
P112	18.09	R	AG	G	GG	A	AA	K	GT	G	GG	R	AG	R	AG	A	AA	A	AA	C	CC	C	CC	A	AA	G	GG	G	GG	C	CC	T	TT	C	CC	A	AA	G	GG	A	AA	C	CC	G	GG
P118	18.62	R	AG	R	AG	W	AT	G	GG	G	GG	G	GG	G	GG	R	AG	A	AA	C	CC	R	CT	A	AA	C	CC	T	TT	C	CC	T	TT	Y	CT	A	AA	G	GG	A	AA	C	CC	G	GG
P119	14.79	A	AA	G	GG	A	AA	G	GG	G	GG	G	GG	G	GG	R	AG	A	AA	C	CC	C	CC	A	AA	G	GG	G	GG	C	CC	T	TT	C	CC	A	AA	G	GG	A	AA	C	CC	G	GG
P133	16.05	G	GG	G	GG	W	TT	G	GG	G	GG	R	AG	R	AG	A	AA	A	AA	C	CC	R	CT	A	AA	S	CG	K	GT	C	CC	T	TT	C	CC	A	AA	G	GG	A	AA	C	CC	G	GG
P134	18.15	G	GG	G	GG	A	AA	T	TT	G	GG	G	GG	G	GG	R	AG	A	AA	C	CC	R	CT	A	AA	G	GG	G	GG	C	CC	T	TT	C	CC	A	AA	G	GG	A	AA	C	CC	G	GG
P135	13.9	G	GG	A	AA	T	TT	G	GG	G	GG	G	GG	G	GG	A	AA	A	AA	C	CC	C	CC	A	AA	C	CC	T	TT	C	CC	T	TT	C	CC	A	AA	G	GG	A	AA	C	CC	G	GG
P136	13.4	G	GG	G	GG	T	TT	G	GG	G	GG	A	AA	R	AA	A	AA	A	AA	C	CC	T	TT	A	AA	S	CG	K	GT	C	CC	T	TT	C	CC	A	AA	G	GG	A	AA	C	CC	G	GG
P137	15.22	A	AA	G	GG	A	AA	G	GG	G	GG	G	GG	G	GG	G	GG	A	AA	C	CC	R	CC	A	AA	C	CC	T	TT	C	CC	T	TT	C	CC	A	AA	G	GG	A	AA	C	CC	G	GG
P142	16	A	AA	G	GG	A	AA	G	GG	G	GG	G	GG	G	GG	G	GG	A	AA	C	CC	C	CC	A	AA	S	CG	T	TT	C	CC	T	TT	C	CC	A	AA	G	GG	A	AA	C	CC	G	GG
P143	15.19	G	GG	A	AA	A	AA	T	TT	G	GG	G	GG	G	GG	G	GG	A	AA	C	CC	T	TT	T	TT	C	CC	T	TT	T	TT	T	TT	T	TT	A	AA	G	GG	A	AA	C	CC	G	GG
P144	16.01	G	GG	A	AA	A	AA	G	GG	G	GG	G	GG	G	GG	A	AA	A	AA	C	CC	T	TT	A	AA	G	GG	T	TT	C	CC	T	TT	C	CC	A	AA	G	GG	A	AA	C	CC	G	GG
P145	12.42	A	AA	A	AA	T	TT	G	GG	G	GG	G	GG	G	GG	G	GG	A	AA	C	CC	T	TT	A	AA	G	GG	T	TT	C	CC	C	CC	C	CC	A	AA	G	GG	A	AA	C	CC	G	GG
P146	17.8	G	GG	G	GG	W	AT	T	TT	G	GG	G	GG	G	GG	A	AA	A	AA	C	CC	T	TT	A	AA	C	CC	T	TT	T	TT	T	TT	C	CC	A	AA	G	GG	A	AA	C	CC	G	GG
P149	14.37	G	GG	A	AA	W	AT	T	TT	G	GG	G	GG	A	AA	G	GG	A	AA	C	CC	R	CT	A	AA	S	CG	T	TT	C	CC	T	TT	C	CC	A	AA	G	GG	A	AA	C	CC	G	GG
P150	18.12	A	AA	A	AA	A	AA	T	TT	G	GG	A	AA	A	AA	G	GG	A	AA	C	CC	C	CC	W	AT	S	CG	K	GT	C	CC	Y	CT	C	CC	A	AA	G	GG	A	AA	C	CC	G	GG
P151	12.32	R	AG	A	AA	W	AT	T	TT	G	GG	A	AA	A	AA	R	AG	A	AA	C	CC	C	CC	W	AT	C	CC	T	TT	Y	CT	T	TT	C	CC	A	AA	G	GG	A	AA	C	CC	G	GG
P152	15.57	R	AG	A	AA	A	AA	T	TT	G	GG	A	AA	G	GG	A	AA	A	AA	C	CC	R	CC	A	AA	G	GG	T	TT	C	CC	T	TT	C	CC	A	AA	G	GG	A	AA	C	CC	G	GG
P173	14.19	A	GG	R	AA	A	AA	G	TT	G	GG	G	AA	G	AA	R	AA	A	AA	C	CC	T	CC	A	AA	G	GG	G	GG	C	CC	T	TT	C	CC	A	AA	G	GG	A	AA	M	CC	R	GG
P179	12.36	A	AA	A	AA	W	AA	K	TT	G	GG	G	GG	G	GG	A	AA	R	GG	C	CC	T	TT	A	AA	C	CC	T	TT	Y	CC	Y	CC	Y	TT	A	AA	G	GG	A	AA	C	CC	G	GG
P180	13.15	R	AG	A	AA	A	AA	G	GG	G	GG	G	GG	G	GG	R	AG	A	AA	C	CC	R	CT	A	AA	C	CC	T	TT	C	CC	T	TT	C	CC	A	AA	G	GG	A	AA	C	CC	G	GG
P181	12.89	G	GG	A	AA	A	AA	G	GG	G	GG	G	GG	G	GG	A	AA	A	AA	C	CC	T	TT	A	AA	C	CC	T	TT	Y	TT	T	TT	C	CC	A	AA	G	GG	A	AA	C	CC	G	GG
P193	14.83	G	GG	G	GG	A	AA	G	GG	G	GG	G	GG	G	GG	A	AA	A	AA	C	CC	T	TT	A	AA	G	GG	G	GG	C	CC	T	TT	C	CT	A	AA	G	GG	M	AC	C	CC	G	GG
P195	18.86	A	AG	G	GG	A	AT	G	GG	G	GG	G	GG	G	GG	G	AG	A	AA	C	CC	R	CT	A	AA	C	CG	T	GT	C	CC	T	TT	C	CC	A	AA	G	GG	M	AA	C	CC	R	GG
P199	13.09	R	AG	R	AG	A	AA	G	GG	G	GG	G	GG	G	GG	R	AG	A	AA	C	CC	R	CT	A	AA	S	CG	K	GT	C	CC	T	TT	C	CC	A	AA	G	GG	M	CC	A	AA	R	AG
P200	14.9	R	AG	R	AG	A	AA	T	TT	R	AG	G	GG	A	AA	A	AA	A	AA	C	CC	C	CC	A	AA	G	GG	G	GG	C	CC	T	TT	C	CC	A	AA	G	GG	A	AA	C	CC	G	GG
P201	13.31	A	AA	R	AG	A	AA	G	GG	G	GG	G	GG	G	GG	R	GG	A	AA	C	CC	R	CC	A	AA	G	GG	G	GG	C	CC	T	TT	C	CC	A	AA	G	GG	A	AA	M	CC	R	GG
P202	16.22	A	AA	G	GG	W	AT	G	GG	G	GG	G	GG	G	GG	R	AG	A	AA	C	CC	R	CT	A	AA	S	CG	K	GT	C	CC	T	TT	C	CC	A	AA	G	GG	M	AC	C	CC	G	GG
P204	18.82	R	AG	R	AG	W	AT	G	GG	G	GG	G	GG	G	GG	R	AG	A	AA	C	CC	R	CT	A	AA	C	CC	T	TT	C	CC	T	TT	Y	CT	A	AA	G	GG	A	AA	C	CC	G	GG
P209	17.76	R	AG	G	GG	W	AT	K	GT	G	GG	G	GG	G	GG	R	AG	A	AA	C	CC	R	CT	A	AA	S	CG	K	GT	C	CC	T	TT	C	CC	A	AA	G	GG	A	AA	C	CC	G	GG
P218	16.25	A	AA	G	GG	A	AA	G	GG	G	GG	G	GG	G	GG	R	AG	A	AA	C	CC	R	CT	W	AT	S	CG	K	GT	Y	CT	T	TT	Y	CT	R	AG	G	GG	A	AA	C	CC	G	GG
P219	15.7	A	AA	R	AG	A	AA	G	GG	G	GG	R	AG	R	AG	G	GG	A	AA	C	CC	C	CC	A	AA	G	GG	G	GG	C	CC	T	TT	C	CC	A	AA	G	GG	M	AC	M	AA	G	GG
P220	11.2	A	AA	A	AA	A	AA	G	GG	G	GG	R	AG	R	AG	R	AG	A	AA	C	CC	C	CC	W	AT	S	CG	K	GT	Y	CT	T	TT	Y	CT	R	AG	G	GG	A	AA	C	CC	G	GG
P245	15.1	G	GG	A	AA	W	AT	K	GT	G	GG	A	AA	A	AA	G	GG	A	AA	C	CC	R	CT	A	AA	G	GG	G	GG	C	CC	T	TT	C	CC	A	AA	G	GG	A	AA	C	CC	G	GG
P259	14.51	A	AA	R	AG	A	AA	G	GG	G	GG	G	GG	G	GG	R	AG	R	AG	Y	CT	R	CT	A	AA	G	GG	G	GG	C	CC	T	TT	C	CC	A	AA	G	GG	A	AA	C	CC	G	GG
P260	14.41	A	AA	A	AA	T	TT	G	GG	G	GG	G	GG	G	GG	R	AG	A	AA	C	CC	C	CC	A	AA	G	GG	G	GG	C	CC	T	TT	C	CC	A	AA	G	GG	A	AA	C	CC	G	GG
P261	14.41	R	AG	R	AG	W	AT	G	GG	G	GG	R	AG	R	AG	R	AG	G	GG	T	TT	T	TT	A	AA	G	GG	G	GG	C	CC	T	TT	C	CC	A	AA	R	AG	M	AC	M	AA	R	AG
P262	14.73	R	AG	R	AG	A	AA	G	GG	G	GG	R	AG	R	AG	R	AG	G	GG	T	TT	R	CT	A	AA	G	GG	G	GG	C	CC	T	TT	C	CC	A	AA	R	AG	M	AC	M	AA	R	AG
P277	17.61	R	AG	A	AA	A	AA	G	GG	G	GG	R	AG	R	AG	A	AA	R	AG	C	CC	T	TT	A	AA	G	GG	G	GG	C	CC	T	TT	C	CC	A	AA	G	GG	A	AA	C	CC	G	GG
P278	16.57	R	AG	A	AA	T	TT	G	GG	G	GG	R	AG	R	AG	R	AG	G	GG	T	TT	T	TT	A	AA	G	GG	G	GG	C	CC	T	TT	C	CC	A	AA	R	AG	M	AC	M	AA	A	AA
P279	15.66	R	AG	R	AG	W	AT	K	GT	G	GG	A	AA	R	AA	R	AG	A	AA	C	CC	C	CC	A	AA	C	CC	T	TT	C	CC	T	TT	C	CC	A	AA	G	GG	A	AA	C	CC	G	GG
P280	16.22	A	AA	R	AG	A	AA	G	GG	G	GG	G	GG	G	GG	R	AG	R	AG	Y	CT	R	CT	A	AA	G	GG	G	GG	C	CC	T	TT	C	CC	A	AA	G	GG	A	AA	C	CC	G	GG
P281	12.4	G	GG	A	AA	A	AA	G	GG	G	GG	R	AG	R	AG	R	AG	G	GG	Y	CT	T	TT	A	AA	G	GG	G	GG	C	CC	T	TT	C	CC	A	AA	G	GG	A	AA	M	AC	R	AG
P282	14.48	A	AG	R	AG	A	AA	G	GG	G	GG	G	AG	G	AG	R	GG	G	GG	T	TT	R	TT	A	AA	G	GG	G	GG	C	CC	T	TT	C	CC	A	AA	G	GG	A	AA	C	CC	G	GG
P283	15.36	G	GG	A	AA	A	AA	G	GG	G	GG	R	AG	R	AG	R	AG	G	GG	Y	CT	T	TT	A	AA	G	GG	G	GG	C	CC	T	TT	C	CC	A	AA	R	AG	M	AC	M	AC	R	AG
P284	15.52	A	AA	R	AG	A	AA	G	GG	G	GG	G	GG	G	GG	R	AG	G	GG	T	TT	T	TT	A	AA	G	GG	G	GG	C	CC	T	TT	C	CC	A	AA	G	GG	A	AA	C	CC	G	GG
P285	12.79	A	AA	R	AG	A	AA	G	GG	G	GG	R	AG	R	AG	R	AG	G	GG	T	TT	R	CT	A	AA	G	GG	G	GG	C	CC	T	TT	C	CC	A	AA	R	AA	M	AC	C	CC	G	GG
P286	15.13	G	GG	A	AA	A	AA	G	GG	R	AG	A	AA	A	AA	R	AG	G	GG	T	TT	C	CC	W	AT	S	CG	K	GT	Y	CT	T	TT	Y	CT	R	AG	R	AG	M	AC	M	AC	R	AG
P287	12.71	G	GG	A	AA	A	AA	G	GG	R	GG	R	AG	R	AG	R	AG	G	GG	T	TT	R	CT	W	AT	S	CG	K	GT	Y	CT	T	TT	Y	CT	R	AG	G	GG	A	AA	M	AC	G	GG
P288	14.25	R	AG	A	AA	A	AA	G	GG	G	GG	G	GG	G	GG	R	AG	R	AG	C	CC	C	CC	W	AT	C	CC	T	TT	T	TT	T	TT	Y	CT	G	GG	G	GG	A	AA	C	CC	G	GG
P289	11.69	R	AG	A	AA	A	AA	G	GG	G	GG	A	AA	A	AA	R	AG	R	AG	C	CC	R	CT	W	AT	S	CG	K	GT	Y	CT	T	TT	Y	CT	R	AG	G	GG	A	AA	C	CC	G	GG
P290	13.3	R	AG	R	AG	A	AA	G	GG	G	GG	G	GG	G	GG	R	AG	G	GG	Y	CT	T	TT	A	AA	G	GG	G	GG	C	CC	T	TT	C	CC	A	AA	R	AG	M	AC	M	AC	A	AA
P291	13.02	R	AG	A	AA	A	AA	G	GG	G	GG	G	GG	G	GG	R	AG	R	AG	Y	CT	T	TT	A	AA	G	GG	G	GG	C	CC	T	TT	C	CC	A	AA	G	GG	A	AA	C	CC	R	AG
P309	14.39	A	AA	R	AG	A	AA	G	GG	G	GG	G	GG	G	GG	R	AG	A	AA	C	CC	C	CC	A	AA	G	GG	G	GG	C	CC	T	TT	C	CC	A	AA	G	GG	A	AA	C	CC	G	GG
P310	12.31	A	AA	R	AG	A	AA	K	GT	G	GG	G	GG	G	GG	G	GG	A	AA	C	CC	R	CT	A	AA	S	CG	K	GT	C	CC	T	TT	C	CC	A	AA	G	GG	M	AC	M	AA	G	GG
P320	14.42	A	AA	A	AA	A	AA	G	GG	G	GG	G	GG	R	AG	R	AG	A	AA	C	CC	C	CC	W	AT	S	CG	K	GT	Y	CT	T	TT	Y	CT	R	AG	G	GG	A	AA	C	CC	G	GG
P337	18.27	A	AA	R	AG	A	AA	G	GG	G	GG	G	GG	G	GG	R	AG	A	AA	C	CC	C	CC	A	AA	G	GG	K	GT	C	CC	Y	CT	C	CC	A	AA	G	GG	M	AC	C	CC	G	GG
P341	14.78	R	AG	A	AA	W	AT	G	GG	G	GG	A	AA	A	AA	G	GG	G	GG	T	TT	T	TT	A	AA	G	GG	G	GG	C	CC	T	TT	C	CC	A	AA	A	AA	C	CC	A	AA	A	AA
P343	15.63	R	AG	A	AA	A	AA	K	GT	G	GG	G	GG	G	GG	G	GG	G	GG	C	CC	C	CC	A	AA	S	CG	K	GT	Y	CT	T	TT	C	CC	A	AA	G	GG	A	AA	C	CC	G	GG
P344	14.76	A	AA	A	AA	A	AA	G	GG	G	GG	G	GG	G	GG	G	GG	G	GG	T	TT	T	TT	A	AA	G	GG	G	GG	C	CC	T	TT	C	CC	A	AA	G	GG	A	AA	C	CC	G	GG
P345	14.18	R	AG	A	AA	A	AA	G	GG	G	GG	G	GG	G	GG	G	GG	A	AA	C	CC	C	CC	A	AA	G	GG	G	GG	C	CC	T	TT	C	CC	A	AA	G	GG	M	AC	M	AC	R	AG
P346	15.47	R	AG	A	AA	A	AA	G	GG	G	GG	G	GG	G	GG	G	GG	A	AA	C	CC	T	TT	A	AA	G	GG	G	GG	C	CC	T	TT	C	CC	A	AA	G	GG	A	AA	C	CC	R	AG
P348	11.15	A	AA	A	AA	A	AA	G	GG	G		A		R		G	GG	A	AA	C	CC	T	TT	A		C	CC	T		C		T	TT	C		A	AA	A	AA	A		C	CC	R	AG
P393	14.41	A	AA	A	AA	A	AA	G	GG	G	GG	A	AA	R	AG	G	GG	A	AA	C	CC	T	TT	A	AA	G	GG	G	GG	C	CC	T	TT	C	CC	A	AA	G	GG	A	AA	C	CC	G	GG
P400	16.96	A	AA	A	AA	A	AA	G	GG	G	GG	G	GG	G	GG	G	GG	G	GG	T	TT	R	CT	A	AA	G	GG	G	GG	C	CC	T	TT	C	CC	A	AA	G	GG	A	AA	C	CC	G	GG
P401	12.74	A	AA	G	GG	A	AA	G	GG	G	GG	G	GG	G	GG	R	AG	A	AA	C	CC	R	CT	A	AA	G	GG	G	GG	C	CC	T	TT	C	CC	A	AA	G	GG	A	AA	C	CC	G	GG
P402	14.69	A	AA	G	GG	A	AA	G	GG	G	GG	G	GG	G	GG	R	AG	A	AA	C	CC	C	CC	A	AA	G	GG	G	GG	C	CC	T	TT	C	CC	A	AA	G	GG	A	AA	C	CC	G	GG
Untyped		0		2		1		0		3		1		1		0		0		2		0		1		1		1		1		0		1		0		0		1		0		0
Consistent homozygous loci		58		63		67		76		80		72		68		44		78		80		60		78		66		67		74		83		71		82		80		72		75		74
Inconsistent homozygous loci		4		1		5		2		2		2		2		2		2		0		2		0		3		2		2		0		3		0		0		0		0		0
Consistent heterozygous loci		25		21		13		8		2		12		14		38		6		6		22		9		18		18		9		3		12		6		6		13		6		10
Inconsistent heterozygous loci		1		1		2		2		1		1		3		4		2		0		4		0		0		0		2		2		1		0		2		2		7		4
